# Supplementary material for: Sequence-Based Mapping of the Polyploid Wheat Genome
Source: G3 (Bethesda). 2013 Jul 1;3(7):1105–14. doi: 10.1534/g3.113.005819 (PMC3704239; doi:10.1534/g3.113.005819)
Supplement: Supporting Information [file supp_g3.113.005819_FileS1.xls]

## Sheet: File_S1.csv
Names	Sequences
GBS_PstI_F1	ACACTCTTTCCCTACACGACGCTCTTCCGATCTCTCCtgca
GBS_PstI_F2	ACACTCTTTCCCTACACGACGCTCTTCCGATCTTGCAtgca
GBS_PstI_F3	ACACTCTTTCCCTACACGACGCTCTTCCGATCTACTAtgca
GBS_PstI_F4	ACACTCTTTCCCTACACGACGCTCTTCCGATCTCAGAtgca
GBS_PstI_F5	ACACTCTTTCCCTACACGACGCTCTTCCGATCTAACTtgca
GBS_PstI_F6	ACACTCTTTCCCTACACGACGCTCTTCCGATCTGCGTtgca
GBS_PstI_F7	ACACTCTTTCCCTACACGACGCTCTTCCGATCTCGATtgca
GBS_PstI_F8	ACACTCTTTCCCTACACGACGCTCTTCCGATCTGTAAtgca
GBS_PstI_F9	ACACTCTTTCCCTACACGACGCTCTTCCGATCTAGGCtgca
GBS_PstI_F10	ACACTCTTTCCCTACACGACGCTCTTCCGATCTGATCtgca
GBS_PstI_F11	ACACTCTTTCCCTACACGACGCTCTTCCGATCTTCACtgca
GBS_PstI_F12	ACACTCTTTCCCTACACGACGCTCTTCCGATCTTGCGAtgca
GBS_PstI_F13	ACACTCTTTCCCTACACGACGCTCTTCCGATCTCGCTTtgca
GBS_PstI_F14	ACACTCTTTCCCTACACGACGCTCTTCCGATCTTCACCtgca
GBS_PstI_F15	ACACTCTTTCCCTACACGACGCTCTTCCGATCTCTAGCtgca
GBS_PstI_F16	ACACTCTTTCCCTACACGACGCTCTTCCGATCTACAAAtgca
GBS_PstI_F17	ACACTCTTTCCCTACACGACGCTCTTCCGATCTTTCTCtgca
GBS_PstI_F18	ACACTCTTTCCCTACACGACGCTCTTCCGATCTAGCCCtgca
GBS_PstI_F19	ACACTCTTTCCCTACACGACGCTCTTCCGATCTGTATTtgca
GBS_PstI_F20	ACACTCTTTCCCTACACGACGCTCTTCCGATCTCTGTAtgca
GBS_PstI_F21	ACACTCTTTCCCTACACGACGCTCTTCCGATCTACCGTtgca
GBS_PstI_F22	ACACTCTTTCCCTACACGACGCTCTTCCGATCTGCTTAtgca
GBS_PstI_F23	ACACTCTTTCCCTACACGACGCTCTTCCGATCTGGTGTtgca
GBS_PstI_F24	ACACTCTTTCCCTACACGACGCTCTTCCGATCTAGGATtgca
GBS_PstI_F25	ACACTCTTTCCCTACACGACGCTCTTCCGATCTATTGAtgca
GBS_PstI_F26	ACACTCTTTCCCTACACGACGCTCTTCCGATCTCATCTtgca
GBS_PstI_F27	ACACTCTTTCCCTACACGACGCTCTTCCGATCTCCTACtgca
GBS_PstI_F28	ACACTCTTTCCCTACACGACGCTCTTCCGATCTGAGGAtgca
GBS_PstI_F29	ACACTCTTTCCCTACACGACGCTCTTCCGATCTGGAACtgca
GBS_PstI_F30	ACACTCTTTCCCTACACGACGCTCTTCCGATCTGTCAAtgca
GBS_PstI_F31	ACACTCTTTCCCTACACGACGCTCTTCCGATCTTAATAtgca
GBS_PstI_F32	ACACTCTTTCCCTACACGACGCTCTTCCGATCTTACATtgca
GBS_PstI_F33	ACACTCTTTCCCTACACGACGCTCTTCCGATCTTCGTTtgca
GBS_PstI_F34	ACACTCTTTCCCTACACGACGCTCTTCCGATCTGGTTGTtgca
GBS_PstI_F35	ACACTCTTTCCCTACACGACGCTCTTCCGATCTCCAGCTtgca
GBS_PstI_F36	ACACTCTTTCCCTACACGACGCTCTTCCGATCTTTCAGAtgca
GBS_PstI_F37	ACACTCTTTCCCTACACGACGCTCTTCCGATCTTAGGAAtgca
GBS_PstI_F38	ACACTCTTTCCCTACACGACGCTCTTCCGATCTGCTCTAtgca
GBS_PstI_F39	ACACTCTTTCCCTACACGACGCTCTTCCGATCTCCACAAtgca
GBS_PstI_F40	ACACTCTTTCCCTACACGACGCTCTTCCGATCTCTTCCAtgca
GBS_PstI_F41	ACACTCTTTCCCTACACGACGCTCTTCCGATCTGAGATAtgca
GBS_PstI_F42	ACACTCTTTCCCTACACGACGCTCTTCCGATCTATGCCTtgca
GBS_PstI_F43	ACACTCTTTCCCTACACGACGCTCTTCCGATCTAGTGGAtgca
GBS_PstI_F44	ACACTCTTTCCCTACACGACGCTCTTCCGATCTACCTAAtgca
GBS_PstI_F45	ACACTCTTTCCCTACACGACGCTCTTCCGATCTATATGTtgca
GBS_PstI_F46	ACACTCTTTCCCTACACGACGCTCTTCCGATCTATCGTAtgca
GBS_PstI_F47	ACACTCTTTCCCTACACGACGCTCTTCCGATCTCATCGTtgca
GBS_PstI_F48	ACACTCTTTCCCTACACGACGCTCTTCCGATCTCGCGGTtgca
GBS_PstI_F49	ACACTCTTTCCCTACACGACGCTCTTCCGATCTCTATTAtgca
GBS_PstI_F50	ACACTCTTTCCCTACACGACGCTCTTCCGATCTGCCAGTtgca
GBS_PstI_F51	ACACTCTTTCCCTACACGACGCTCTTCCGATCTGGAAGAtgca
GBS_PstI_F52	ACACTCTTTCCCTACACGACGCTCTTCCGATCTGTACTTtgca
GBS_PstI_F53	ACACTCTTTCCCTACACGACGCTCTTCCGATCTGTTGAAtgca
GBS_PstI_F54	ACACTCTTTCCCTACACGACGCTCTTCCGATCTTAACGAtgca
GBS_PstI_F55	ACACTCTTTCCCTACACGACGCTCTTCCGATCTTGGCTAtgca
GBS_PstI_F56	ACACTCTTTCCCTACACGACGCTCTTCCGATCTTATTTTTtgca
GBS_PstI_F57	ACACTCTTTCCCTACACGACGCTCTTCCGATCTCTTGCTTtgca
GBS_PstI_F58	ACACTCTTTCCCTACACGACGCTCTTCCGATCTATGAAACtgca
GBS_PstI_F59	ACACTCTTTCCCTACACGACGCTCTTCCGATCTAAAAGTTtgca
GBS_PstI_F60	ACACTCTTTCCCTACACGACGCTCTTCCGATCTGAATTCAtgca
GBS_PstI_F61	ACACTCTTTCCCTACACGACGCTCTTCCGATCTGAACTTCtgca
GBS_PstI_F62	ACACTCTTTCCCTACACGACGCTCTTCCGATCTGGACCTAtgca
GBS_PstI_F63	ACACTCTTTCCCTACACGACGCTCTTCCGATCTGTCGATTtgca
GBS_PstI_F64	ACACTCTTTCCCTACACGACGCTCTTCCGATCTAACGCCTtgca
GBS_PstI_F65	ACACTCTTTCCCTACACGACGCTCTTCCGATCTAATATGCtgca
GBS_PstI_F66	ACACTCTTTCCCTACACGACGCTCTTCCGATCTACGTGTTtgca
GBS_PstI_F67	ACACTCTTTCCCTACACGACGCTCTTCCGATCTATTAATTtgca
GBS_PstI_F68	ACACTCTTTCCCTACACGACGCTCTTCCGATCTATTGGATtgca
GBS_PstI_F69	ACACTCTTTCCCTACACGACGCTCTTCCGATCTCATAAGTtgca
GBS_PstI_F70	ACACTCTTTCCCTACACGACGCTCTTCCGATCTCGCTGATtgca
GBS_PstI_F71	ACACTCTTTCCCTACACGACGCTCTTCCGATCTCGGTAGAtgca
GBS_PstI_F72	ACACTCTTTCCCTACACGACGCTCTTCCGATCTCTACGGAtgca
GBS_PstI_F73	ACACTCTTTCCCTACACGACGCTCTTCCGATCTGCGGAATtgca
GBS_PstI_F74	ACACTCTTTCCCTACACGACGCTCTTCCGATCTTAGCGGAtgca
GBS_PstI_F75	ACACTCTTTCCCTACACGACGCTCTTCCGATCTTCGAAGAtgca
GBS_PstI_F76	ACACTCTTTCCCTACACGACGCTCTTCCGATCTTCTGTGAtgca
GBS_PstI_F77	ACACTCTTTCCCTACACGACGCTCTTCCGATCTTGCTGGAtgca
GBS_PstI_F78	ACACTCTTTCCCTACACGACGCTCTTCCGATCTACGACTACtgca
GBS_PstI_F79	ACACTCTTTCCCTACACGACGCTCTTCCGATCTTAGCATGCtgca
GBS_PstI_F80	ACACTCTTTCCCTACACGACGCTCTTCCGATCTTAGGCCATtgca
GBS_PstI_F81	ACACTCTTTCCCTACACGACGCTCTTCCGATCTTGCAAGGAtgca
GBS_PstI_F82	ACACTCTTTCCCTACACGACGCTCTTCCGATCTTGGTACGTtgca
GBS_PstI_F83	ACACTCTTTCCCTACACGACGCTCTTCCGATCTTCTCAGTCtgca
GBS_PstI_F84	ACACTCTTTCCCTACACGACGCTCTTCCGATCTCCGGATATtgca
GBS_PstI_F85	ACACTCTTTCCCTACACGACGCTCTTCCGATCTCGCCTTATtgca
GBS_PstI_F86	ACACTCTTTCCCTACACGACGCTCTTCCGATCTAACCGAGAtgca
GBS_PstI_F87	ACACTCTTTCCCTACACGACGCTCTTCCGATCTACAGGGAAtgca
GBS_PstI_F88	ACACTCTTTCCCTACACGACGCTCTTCCGATCTACGTGGTAtgca
GBS_PstI_F89	ACACTCTTTCCCTACACGACGCTCTTCCGATCTCCATGGGTtgca
GBS_PstI_F90	ACACTCTTTCCCTACACGACGCTCTTCCGATCTCGCGGAGAtgca
GBS_PstI_F91	ACACTCTTTCCCTACACGACGCTCTTCCGATCTCGTGTGGTtgca
GBS_PstI_F92	ACACTCTTTCCCTACACGACGCTCTTCCGATCTGCTGTGGAtgca
GBS_PstI_F93	ACACTCTTTCCCTACACGACGCTCTTCCGATCTGGATTGGTtgca
GBS_PstI_F94	ACACTCTTTCCCTACACGACGCTCTTCCGATCTGTGAGGGTtgca
GBS_PstI_F95	ACACTCTTTCCCTACACGACGCTCTTCCGATCTTATCGGGAtgca
GBS_PstI_F96	ACACTCTTTCCCTACACGACGCTCTTCCGATCTTTCCTGGAtgca
GBS_PstI_R1	GGAGAGATCGGAAGAGCGTCGTGTAGGGAAAGAGTGT
GBS_PstI_R2	TGCAAGATCGGAAGAGCGTCGTGTAGGGAAAGAGTGT
GBS_PstI_R3	TAGTAGATCGGAAGAGCGTCGTGTAGGGAAAGAGTGT
GBS_PstI_R4	TCTGAGATCGGAAGAGCGTCGTGTAGGGAAAGAGTGT
GBS_PstI_R5	AGTTAGATCGGAAGAGCGTCGTGTAGGGAAAGAGTGT
GBS_PstI_R6	ACGCAGATCGGAAGAGCGTCGTGTAGGGAAAGAGTGT
GBS_PstI_R7	ATCGAGATCGGAAGAGCGTCGTGTAGGGAAAGAGTGT
GBS_PstI_R8	TTACAGATCGGAAGAGCGTCGTGTAGGGAAAGAGTGT
GBS_PstI_R9	GCCTAGATCGGAAGAGCGTCGTGTAGGGAAAGAGTGT
GBS_PstI_R10	GATCAGATCGGAAGAGCGTCGTGTAGGGAAAGAGTGT
GBS_PstI_R11	GTGAAGATCGGAAGAGCGTCGTGTAGGGAAAGAGTGT
GBS_PstI_R12	TCGCAAGATCGGAAGAGCGTCGTGTAGGGAAAGAGTGT
GBS_PstI_R13	AAGCGAGATCGGAAGAGCGTCGTGTAGGGAAAGAGTGT
GBS_PstI_R14	GGTGAAGATCGGAAGAGCGTCGTGTAGGGAAAGAGTGT
GBS_PstI_R15	GCTAGAGATCGGAAGAGCGTCGTGTAGGGAAAGAGTGT
GBS_PstI_R16	TTTGTAGATCGGAAGAGCGTCGTGTAGGGAAAGAGTGT
GBS_PstI_R17	GAGAAAGATCGGAAGAGCGTCGTGTAGGGAAAGAGTGT
GBS_PstI_R18	GGGCTAGATCGGAAGAGCGTCGTGTAGGGAAAGAGTGT
GBS_PstI_R19	AATACAGATCGGAAGAGCGTCGTGTAGGGAAAGAGTGT
GBS_PstI_R20	TACAGAGATCGGAAGAGCGTCGTGTAGGGAAAGAGTGT
GBS_PstI_R21	ACGGTAGATCGGAAGAGCGTCGTGTAGGGAAAGAGTGT
GBS_PstI_R22	TAAGCAGATCGGAAGAGCGTCGTGTAGGGAAAGAGTGT
GBS_PstI_R23	ACACCAGATCGGAAGAGCGTCGTGTAGGGAAAGAGTGT
GBS_PstI_R24	ATCCTAGATCGGAAGAGCGTCGTGTAGGGAAAGAGTGT
GBS_PstI_R25	TCAATAGATCGGAAGAGCGTCGTGTAGGGAAAGAGTGT
GBS_PstI_R26	AGATGAGATCGGAAGAGCGTCGTGTAGGGAAAGAGTGT
GBS_PstI_R27	GTAGGAGATCGGAAGAGCGTCGTGTAGGGAAAGAGTGT
GBS_PstI_R28	TCCTCAGATCGGAAGAGCGTCGTGTAGGGAAAGAGTGT
GBS_PstI_R29	GTTCCAGATCGGAAGAGCGTCGTGTAGGGAAAGAGTGT
GBS_PstI_R30	TTGACAGATCGGAAGAGCGTCGTGTAGGGAAAGAGTGT
GBS_PstI_R31	TATTAAGATCGGAAGAGCGTCGTGTAGGGAAAGAGTGT
GBS_PstI_R32	ATGTAAGATCGGAAGAGCGTCGTGTAGGGAAAGAGTGT
GBS_PstI_R33	AACGAAGATCGGAAGAGCGTCGTGTAGGGAAAGAGTGT
GBS_PstI_R34	ACAACCAGATCGGAAGAGCGTCGTGTAGGGAAAGAGTGT
GBS_PstI_R35	AGCTGGAGATCGGAAGAGCGTCGTGTAGGGAAAGAGTGT
GBS_PstI_R36	TCTGAAAGATCGGAAGAGCGTCGTGTAGGGAAAGAGTGT
GBS_PstI_R37	TTCCTAAGATCGGAAGAGCGTCGTGTAGGGAAAGAGTGT
GBS_PstI_R38	TAGAGCAGATCGGAAGAGCGTCGTGTAGGGAAAGAGTGT
GBS_PstI_R39	TTGTGGAGATCGGAAGAGCGTCGTGTAGGGAAAGAGTGT
GBS_PstI_R40	TGGAAGAGATCGGAAGAGCGTCGTGTAGGGAAAGAGTGT
GBS_PstI_R41	TATCTCAGATCGGAAGAGCGTCGTGTAGGGAAAGAGTGT
GBS_PstI_R42	AGGCATAGATCGGAAGAGCGTCGTGTAGGGAAAGAGTGT
GBS_PstI_R43	TCCACTAGATCGGAAGAGCGTCGTGTAGGGAAAGAGTGT
GBS_PstI_R44	TTAGGTAGATCGGAAGAGCGTCGTGTAGGGAAAGAGTGT
GBS_PstI_R45	ACATATAGATCGGAAGAGCGTCGTGTAGGGAAAGAGTGT
GBS_PstI_R46	TACGATAGATCGGAAGAGCGTCGTGTAGGGAAAGAGTGT
GBS_PstI_R47	ACGATGAGATCGGAAGAGCGTCGTGTAGGGAAAGAGTGT
GBS_PstI_R48	ACCGCGAGATCGGAAGAGCGTCGTGTAGGGAAAGAGTGT
GBS_PstI_R49	TAATAGAGATCGGAAGAGCGTCGTGTAGGGAAAGAGTGT
GBS_PstI_R50	ACTGGCAGATCGGAAGAGCGTCGTGTAGGGAAAGAGTGT
GBS_PstI_R51	TCTTCCAGATCGGAAGAGCGTCGTGTAGGGAAAGAGTGT
GBS_PstI_R52	AAGTACAGATCGGAAGAGCGTCGTGTAGGGAAAGAGTGT
GBS_PstI_R53	TTCAACAGATCGGAAGAGCGTCGTGTAGGGAAAGAGTGT
GBS_PstI_R54	TCGTTAAGATCGGAAGAGCGTCGTGTAGGGAAAGAGTGT
GBS_PstI_R55	TAGCCAAGATCGGAAGAGCGTCGTGTAGGGAAAGAGTGT
GBS_PstI_R56	AAAAATAAGATCGGAAGAGCGTCGTGTAGGGAAAGAGTGT
GBS_PstI_R57	AAGCAAGAGATCGGAAGAGCGTCGTGTAGGGAAAGAGTGT
GBS_PstI_R58	GTTTCATAGATCGGAAGAGCGTCGTGTAGGGAAAGAGTGT
GBS_PstI_R59	AACTTTTAGATCGGAAGAGCGTCGTGTAGGGAAAGAGTGT
GBS_PstI_R60	TGAATTCAGATCGGAAGAGCGTCGTGTAGGGAAAGAGTGT
GBS_PstI_R61	GAAGTTCAGATCGGAAGAGCGTCGTGTAGGGAAAGAGTGT
GBS_PstI_R62	TAGGTCCAGATCGGAAGAGCGTCGTGTAGGGAAAGAGTGT
GBS_PstI_R63	AATCGACAGATCGGAAGAGCGTCGTGTAGGGAAAGAGTGT
GBS_PstI_R64	AGGCGTTAGATCGGAAGAGCGTCGTGTAGGGAAAGAGTGT
GBS_PstI_R65	GCATATTAGATCGGAAGAGCGTCGTGTAGGGAAAGAGTGT
GBS_PstI_R66	AACACGTAGATCGGAAGAGCGTCGTGTAGGGAAAGAGTGT
GBS_PstI_R67	AATTAATAGATCGGAAGAGCGTCGTGTAGGGAAAGAGTGT
GBS_PstI_R68	ATCCAATAGATCGGAAGAGCGTCGTGTAGGGAAAGAGTGT
GBS_PstI_R69	ACTTATGAGATCGGAAGAGCGTCGTGTAGGGAAAGAGTGT
GBS_PstI_R70	ATCAGCGAGATCGGAAGAGCGTCGTGTAGGGAAAGAGTGT
GBS_PstI_R71	TCTACCGAGATCGGAAGAGCGTCGTGTAGGGAAAGAGTGT
GBS_PstI_R72	TCCGTAGAGATCGGAAGAGCGTCGTGTAGGGAAAGAGTGT
GBS_PstI_R73	ATTCCGCAGATCGGAAGAGCGTCGTGTAGGGAAAGAGTGT
GBS_PstI_R74	TCCGCTAAGATCGGAAGAGCGTCGTGTAGGGAAAGAGTGT
GBS_PstI_R75	TCTTCGAAGATCGGAAGAGCGTCGTGTAGGGAAAGAGTGT
GBS_PstI_R76	TCACAGAAGATCGGAAGAGCGTCGTGTAGGGAAAGAGTGT
GBS_PstI_R77	TCCAGCAAGATCGGAAGAGCGTCGTGTAGGGAAAGAGTGT
GBS_PstI_R78	GTAGTCGTAGATCGGAAGAGCGTCGTGTAGGGAAAGAGTGT
GBS_PstI_R79	GCATGCTAAGATCGGAAGAGCGTCGTGTAGGGAAAGAGTGT
GBS_PstI_R80	TAGGCCTAAGATCGGAAGAGCGTCGTGTAGGGAAAGAGTGT
GBS_PstI_R81	TCCTTGCAAGATCGGAAGAGCGTCGTGTAGGGAAAGAGTGT
GBS_PstI_R82	ACGTACCAAGATCGGAAGAGCGTCGTGTAGGGAAAGAGTGT
GBS_PstI_R83	GACTGAGAAGATCGGAAGAGCGTCGTGTAGGGAAAGAGTGT
GBS_PstI_R84	ATATCCGGAGATCGGAAGAGCGTCGTGTAGGGAAAGAGTGT
GBS_PstI_R85	ATAAGGCGAGATCGGAAGAGCGTCGTGTAGGGAAAGAGTGT
GBS_PstI_R86	TCTCGGTTAGATCGGAAGAGCGTCGTGTAGGGAAAGAGTGT
GBS_PstI_R87	TTCCCTGTAGATCGGAAGAGCGTCGTGTAGGGAAAGAGTGT
GBS_PstI_R88	TACCACGTAGATCGGAAGAGCGTCGTGTAGGGAAAGAGTGT
GBS_PstI_R89	ACCCATGGAGATCGGAAGAGCGTCGTGTAGGGAAAGAGTGT
GBS_PstI_R90	TCTCCGCGAGATCGGAAGAGCGTCGTGTAGGGAAAGAGTGT
GBS_PstI_R91	ACCACACGAGATCGGAAGAGCGTCGTGTAGGGAAAGAGTGT
GBS_PstI_R92	TCCACAGCAGATCGGAAGAGCGTCGTGTAGGGAAAGAGTGT
GBS_PstI_R93	ACCAATCCAGATCGGAAGAGCGTCGTGTAGGGAAAGAGTGT
GBS_PstI_R94	ACCCTCACAGATCGGAAGAGCGTCGTGTAGGGAAAGAGTGT
GBS_PstI_R95	TCCCGATAAGATCGGAAGAGCGTCGTGTAGGGAAAGAGTGT
GBS_PstI_R96	TCCAGGAAAGATCGGAAGAGCGTCGTGTAGGGAAAGAGTGT
