# Supplementary material for: Sequence-Based Mapping of the Polyploid Wheat Genome
Source: G3 (Bethesda). 2013 Jul 1;3(7):1105–14. doi: 10.1534/g3.113.005819 (PMC3704239; doi:10.1534/g3.113.005819)
Supplement: Supporting Information [file supp_g3.113.005819_FileS2.txt]

Marker_name	Chromosome 3A assembly
Opata_3181171_PstIMseI_PA	scaffold15402
Opata_1212857_PstIMseI_PA	scaffold33221
Opata_2516059_32_PstIMspI_SNP	scaffold25403
Opata_963834_PstIMseI_PA	scaffold03084
Opata_4065830_23_PstIMseI_SNP	contig444568
M6_1204053_PstIMseI_PA	contig301868
Opata_431457_41_PstIMseI_SNP	scaffold22450
Opata_1166059_PstIMseI_PA	scaffold06439
Opata_3873933_PstIMspI_PA	contig258607
Opata_494117_PstIMseI_PA	scaffold23329
Opata_4409743_PstIMseI_PA	contig299384
M6_1278251_PstIMseI_PA	scaffold06644
Opata_1790439_87_PstIMspI_SNP	scaffold04387
M6_144247_PstIMseI_PA	scaffold20696
Opata_1591857_PstIMseI_PA	scaffold19317
Opata_2248338_13_PstIMspI_SNP	scaffold22309
M6_797439_PstIMseI_PA	scaffold03496
Opata_305733_PstIMseI_PA	contig260361
Opata_3353481_70_PstIMspI_SNP	scaffold22912
Opata_64766_PstIMseI_PA	scaffold01971
Opata_674767_77_PstIMseI_SNP	scaffold26755
M6_1874669_PstIMseI_PA	scaffold22736
M6_665209_PstIMspI_PA	scaffold11236
Opata_3259306_PstIMspI_PA	contig02588
Opata_466608_77_PstIMseI_SNP	scaffold22341	contig27696
Opata_528652_PstIMluI_PA	contig274271
Opata_40447_41_PstIMseI_SNP	scaffold22088
Opata_69471_18_PstIMseI_SNP	contig291820
M6_958251_PstIMspI_PA	scaffold14654
M6_179853_PstIMspI_PA	contig178864
Opata_3900697_76_PstIMspI_SNP	scaffold26460
M6_603074_PstIMspI_PA	scaffold15802
M6_1267547_PstIMspI_PA	scaffold13967
Opata_7461_23_PstIMseI_SNP	contig31108
Opata_1003081_47_PstIMseI_SNP	scaffold19279
Opata_2343900_PstIMspI_PA	scaffold02066
Opata_121498_8_PstIMseI_SNP	contig49735
Opata_99937_PstIMspI_PA	scaffold20966
Opata_1833668_4_PstIMseI_SNP	scaffold31629
M6_712107_PstIMseI_PA	scaffold05106
M6_255395_PstIMseI_PA	contig282605
Opata_3517070_19_PstIMspI_SNP	contig348389
Opata_3054260_PstIMspI_PA	scaffold21672
Opata_1234462_21_PstIMseI_SNP	contig471801
Opata_660464_PstIMseI_PA	scaffold23508
Opata_3692901_PstIMspI_PA	scaffold08040
M6_64914_PstIMseI_PA	scaffold13803
Opata_932102_3_PstIMspI_SNP	scaffold07305	scaffold17943
Opata_2066874_35_PstIMspI_SNP	scaffold12351
M6_454016_PstIMspI_PA	contig270052
Opata_172523_PstIMspI_PA	scaffold04190
Opata_1435762_PstIMluI_PA	scaffold22259
Opata_371388_PstIMseI_PA	scaffold08380
M6_505186_PstIMspI_PA	scaffold04102
Opata_134850_16_PstIMluI_SNP	scaffold03695
Opata_29919_PstIMseI_PA	scaffold01538
Opata_2114843_PstIMspI_PA	scaffold23219
Opata_2007710_3_PstIMspI_SNP	scaffold20104
Opata_485656_PstIMseI_PA	scaffold05311
Opata_642624_PstIMseI_PA	scaffold27879
Opata_431186_PstIMseI_PA	contig314472
Opata_1908377_16_PstIMspI_SNP	scaffold35555
Opata_4104733_PstIMspI_PA	scaffold07591
Opata_1494869_39_PstIMseI_SNP	scaffold11177
M6_542678_PstIMspI_PA	contig249377
M6_416438_PstIMseI_PA	scaffold19221
Opata_38628_34_PstIMluI_SNP	scaffold05347
Opata_1545212_35_PstIMspI_SNP	scaffold06399
Opata_994988_PstIMspI_PA	scaffold18639
M6_491713_PstIMspI_PA	scaffold35339
M6_353424_PstIMspI_PA	scaffold34717
Opata_914843_PstIMseI_PA	scaffold06523
Opata_20691_42_PstIMseI_SNP	scaffold11246
M6_2949805_PstIMseI_PA	scaffold05951
Opata_29324_PstIMseI_PA	scaffold12196
Opata_13000_PstIMseI_PA	scaffold30032
Opata_869742_43_PstIMseI_SNP	contig31965
Opata_610479_87_PstIMseI_SNP	scaffold04429
Opata_3049759_41_PstIMseI_SNP	scaffold12086
Opata_73860_PstIMseI_PA	scaffold08058
M6_330824_PstIMseI_PA	scaffold29362
Opata_120925_67_PstIMseI_SNP	scaffold21384
Opata_176143_PstIMseI_PA	scaffold18919
M6_1917506_PstIMseI_PA	contig345733
Opata_1489466_11_PstIMseI_SNP	scaffold24722
Opata_1150954_62_PstIMseI_SNP	scaffold23491
Opata_1738448_PstIMspI_PA	contig76071
Opata_3622530_84_PstIMspI_SNP	scaffold21241
Opata_1056112_24_PstIMspI_SNP	scaffold34176
M6_362768_PstIMspI_PA	scaffold05762
Opata_2142991_PstIMspI_PA	contig30562
Opata_28491_83_PstIMseI_SNP	scaffold11196
Opata_10879_28_PstIMseI_SNP	contig177268
Opata_2792660_PstIMspI_PA	scaffold28948
Opata_531283_PstIMseI_PA	scaffold15991
Opata_263973_41_PstIMseI_SNP	scaffold15258
M6_1108804_PstIMspI_PA	scaffold36782
Opata_28783_80_PstIMseI_SNP	scaffold26742	contig104788
Opata_2056073_85_PstIMseI_SNP	scaffold07316	scaffold11189	scaffold14928	scaffold20093	scaffold21372	scaffold23622	scaffold24970	scaffold29372	scaffold29552	scaffold29869	scaffold33188	scaffold33257	scaffold33843	scaffold36964	scaffold37672	contig11372	contig17906	contig122034	contig124153	contig137389	contig173631	contig181637	contig233870	contig234532	contig238721	contig244343	contig245051	contig252131	contig337277	contig507657	contig574324	contig586538	contig623836	contig635637	contig662096	contig714805
Opata_1345869_20_PstIMseI_SNP	scaffold01890
Opata_2409283_57_PstIMspI_SNP	scaffold22815
Opata_2037661_3_PstIMspI_SNP	contig61842
Opata_643080_37_PstIMseI_SNP	scaffold01478
Opata_3753198_49_PstIMspI_SNP	scaffold04323
Opata_4110062_68_PstIMseI_SNP	scaffold21925
Opata_177567_PstIMseI_PA	scaffold21221
Opata_415282_25_PstIMseI_SNP	scaffold08320
Opata_447950_PstIMspI_PA	scaffold04780
Opata_4472345_PstIMseI_PA	scaffold24722
M6_2184604_PstIMseI_PA	scaffold06132
Opata_700680_34_PstIMseI_SNP	scaffold00528
Opata_746258_57_PstIMseI_SNP	scaffold21543
Opata_2697468_PstIMspI_PA	scaffold04391
M6_1024432_PstIMseI_PA	scaffold13807
Opata_1212600_PstIMseI_PA	scaffold27733
Opata_1974731_13_PstIMluI_SNP	scaffold15295
Opata_929795_PstIMseI_PA	scaffold04034
Opata_120144_6_PstIMseI_SNP	contig376893
Opata_16645_89_PstIMseI_SNP	scaffold22409
Opata_4186938_PstIMspI_PA	scaffold02040
Opata_2057955_PstIMspI_PA	scaffold14177
Opata_1053558_PstIMseI_PA	contig210209
Opata_1894366_PstIMspI_PA	scaffold03411
Opata_1306661_PstIMseI_PA	scaffold31408
Opata_303511_82_PstIMseI_SNP	contig24019
Opata_4074319_PstIMspI_PA	scaffold31330
Opata_273304_PstIMseI_PA	contig302042
Opata_395809_PstIMseI_PA	scaffold20745
Opata_992498_28_PstIMluI_SNP	scaffold33811
Opata_2165117_57_PstIMspI_SNP	contig520911
Opata_855728_PstIMspI_PA	scaffold05029
Opata_40262_78_PstIMseI_SNP	scaffold24493
Opata_333317_66_PstIMseI_SNP	scaffold08851
Opata_3813564_86_PstIMspI_SNP	contig32118
Opata_733970_87_PstIMseI_SNP	scaffold12310
Opata_55423_66_PstIMseI_SNP	scaffold22448
Opata_2125835_87_PstIMspI_SNP	scaffold19201
M6_397184_PstIMseI_PA	contig80900
M6_189027_PstIMseI_PA	contig35123
Opata_1150954_PstIMseI_PA	scaffold23491
Opata_915187_PstIMspI_PA	contig301190
Opata_3584414_62_PstIMspI_SNP	scaffold13455
Opata_2199741_PstIMspI_PA	scaffold27258
Opata_3072462_62_PstIMspI_SNP	scaffold08457
Opata_326012_PstIMseI_PA	contig142523
Opata_473602_34_PstIMseI_SNP	scaffold15171
Opata_3196062_PstIMspI_PA	scaffold13306
M6_157651_PstIMseI_PA	contig62933
Opata_3251099_PstIMspI_PA	scaffold00806
Opata_589828_PstIMspI_PA	scaffold01906
M6_995385_PstIMspI_PA	contig255632
Opata_3982917_PstIMspI_PA	scaffold20835
M6_2841113_PstIMseI_PA	contig430270
Opata_1738448_59_PstIMspI_SNP	contig76071
Opata_2021441_2_PstIMspI_SNP	scaffold33769
Opata_197034_13_PstIMseI_SNP	contig81285	contig274674
Opata_1114206_21_PstIMseI_SNP	scaffold21011
M6_1345390_PstIMseI_PA	scaffold12082
Opata_1875_PstIMseI_PA	scaffold10115
Opata_140495_57_PstIMseI_SNP	scaffold21979
Opata_790544_PstIMseI_PA	scaffold19367
M6_661077_PstIMspI_PA	scaffold03303
Opata_3576613_PstIMspI_PA	contig270967
Opata_2017029_49_PstIMspI_SNP	scaffold13479
M6_320851_PstIMspI_PA	scaffold16723
Opata_2812662_43_PstIMseI_SNP	scaffold13494
Opata_2223794_73_PstIMspI_SNP	scaffold25868
Opata_355024_83_PstIMseI_SNP	contig63889
Opata_1213243_PstIMspI_PA	scaffold00455
M6_349303_PstIMspI_PA	scaffold26516
Opata_3863276_PstIMseI_PA	scaffold21627
Opata_636856_75_PstIMseI_SNP	contig578509
Opata_556206_74_PstIMseI_SNP	scaffold32210
Opata_153804_40_PstIMspI_SNP	scaffold08073
Opata_2994020_7_PstIMspI_SNP	contig297906
Opata_3577493_PstIMseI_PA	scaffold31970
M6_497844_PstIMseI_PA	contig76163
M6_148553_PstIMseI_PA	scaffold17122
M6_312392_PstIMseI_PA	contig143380
Opata_3227769_84_PstIMspI_SNP	scaffold35049
Opata_47113_PstIMseI_PA	scaffold26210
M6_75473_PstIMseI_PA	contig291820
Opata_418785_72_PstIMseI_SNP	contig70436
Opata_769405_PstIMseI_PA	contig271250
M6_194373_PstIMspI_PA	scaffold17437
M6_2945469_PstIMspI_PA	scaffold33387
Opata_458114_PstIMseI_PA	scaffold07325
Opata_422529_PstIMspI_PA	scaffold01971
Opata_1227054_43_PstIMseI_SNP	contig312586
Opata_1613902_36_PstIMspI_SNP	scaffold07943
Opata_476349_42_PstIMspI_SNP	scaffold04483
Opata_1251126_23_PstIMseI_SNP	scaffold04387
Opata_1516664_5_PstIMspI_SNP	contig312586
Opata_932323_1_PstIMseI_SNP	contig488873
Opata_45428_PstIMseI_PA	scaffold28035
Opata_2438939_PstIMspI_PA	contig75031
Opata_189977_61_PstIMseI_SNP	scaffold37176
M6_1089958_PstIMseI_PA	scaffold36585
Opata_2057417_PstIMspI_PA	scaffold18975
Opata_3640792_42_PstIMspI_SNP	scaffold10097
Opata_868022_PstIMseI_PA	scaffold38030
M6_547818_PstIMspI_PA	scaffold07300
Opata_3436089_PstIMspI_PA	scaffold01758
Opata_2199752_60_PstIMspI_SNP	scaffold09047
Opata_502256_15_PstIMseI_SNP	scaffold04230
M6_1187320_PstIMseI_PA	scaffold25938
Opata_3800281_PstIMspI_PA	contig16783
M6_1512296_PstIMspI_PA	scaffold20650
Opata_1412353_PstIMspI_PA	scaffold07591
Opata_68983_47_PstIMseI_SNP	contig365871
M6_2905182_PstIMseI_PA	scaffold23252
Opata_1599189_30_PstIMspI_SNP	scaffold11646	scaffold21090
Opata_1212014_36_PstIMseI_SNP	scaffold10342
M6_843723_PstIMseI_PA	contig264583
Opata_4468_18_PstIMseI_SNP	scaffold16916
Opata_3867004_PstIMspI_PA	scaffold00995
Opata_4302359_PstIMseI_PA	scaffold37356
Opata_1857966_75_PstIMspI_SNP	scaffold20025
Opata_1227582_30_PstIMseI_SNP	scaffold27794
Opata_309318_40_PstIMspI_SNP	scaffold14400
Opata_193059_70_PstIMseI_SNP	scaffold27668
Opata_29503_35_PstIMseI_SNP	scaffold06206
Opata_1516778_4_PstIMspI_SNP	scaffold30954
Opata_3681827_27_PstIMspI_SNP	contig240805
Opata_3715024_46_PstIMseI_SNP	contig192127
Opata_877808_PstIMseI_PA	scaffold18596
Opata_4486198_PstIMseI_PA	scaffold21434
Opata_1248526_2_PstIMspI_SNP	scaffold33409
Opata_29503_70_PstIMseI_SNP	scaffold06206
Opata_1512085_20_PstIMspI_SNP	scaffold11965
Opata_1662858_PstIMspI_PA	contig379721
Opata_347634_69_PstIMspI_SNP	contig165785
Opata_2024792_47_PstIMspI_SNP	scaffold34414
M6_860318_PstIMspI_PA	contig312993
Opata_66923_PstIMseI_PA	contig152494
M6_2118450_PstIMspI_PA	scaffold28414
M6_206031_PstIMspI_PA	scaffold10008
Opata_2793851_PstIMspI_PA	scaffold00896
Opata_1154008_PstIMspI_PA	scaffold12434
Opata_712163_46_PstIMseI_SNP	contig325565
Opata_2096368_PstIMspI_PA	scaffold03119
Opata_1091117_PstIMseI_PA	scaffold31599
Opata_416247_9_PstIMseI_SNP	scaffold14400
M6_1083625_PstIMspI_PA	contig257886
Opata_1990360_PstIMspI_PA	contig30319
M6_329530_PstIMspI_PA	contig33700
M6_487074_PstIMseI_PA	scaffold26210
Opata_1661474_PstIMspI_PA	scaffold26542
Opata_671226_PstIMseI_PA	scaffold25658	contig647981
Opata_4225885_PstIMspI_PA	scaffold32457
M6_212768_PstIMseI_PA	scaffold24139
Opata_500528_28_PstIMseI_SNP	scaffold01808
Opata_2157117_16_PstIMspI_SNP	scaffold12575
M6_252_PstIMseI_PA	scaffold07276
Opata_501517_36_PstIMseI_SNP	scaffold28265
Opata_1962539_82_PstIMspI_SNP	scaffold21158
Opata_3872565_9_PstIMspI_SNP	scaffold10318
Opata_1084703_20_PstIMspI_SNP	scaffold24755
M6_239771_PstIMseI_PA	scaffold09426
Opata_913700_PstIMspI_PA	scaffold32583
Opata_118244_62_PstIMseI_SNP	scaffold15024
Opata_13796_70_PstIMseI_SNP	scaffold18732	scaffold27363
Opata_992498_16_PstIMluI_SNP	scaffold33811
Opata_2858431_61_PstIMspI_SNP	scaffold05717
M6_909217_PstIMspI_PA	scaffold15212
Opata_1695973_20_PstIMspI_SNP	scaffold08503
Opata_10131_44_PstIMseI_SNP	scaffold04391
Opata_734997_PstIMseI_PA	contig180770
M6_392425_PstIMseI_PA	scaffold31969
Opata_4210732_PstIMspI_PA	scaffold19508
Opata_78743_75_PstIMseI_SNP	scaffold20351
Opata_101817_76_PstIMluI_SNP	contig190075
Opata_426230_PstIMspI_PA	contig18828
Opata_2366990_PstIMspI_PA	scaffold07270
Opata_293759_PstIMseI_PA	scaffold12695
M6_625795_PstIMseI_PA	scaffold01895
M6_365620_PstIMseI_PA	scaffold01213
Opata_50709_PstIMseI_PA	scaffold26000
Opata_14434_19_PstIMseI_SNP	contig806304
M6_967175_PstIMspI_PA	contig558016
Opata_2446217_16_PstIMspI_SNP	scaffold08801	scaffold11760	scaffold13097	scaffold15129	scaffold16090	scaffold18478	scaffold18620	scaffold26096	scaffold34090	scaffold36697	contig20234	contig48365	contig138423	contig255869	contig256591	contig258683	contig392891	contig557645	contig585143	contig655988	contig710234
Opata_11531_69_PstIMseI_SNP	scaffold18990
Opata_3783121_PstIMseI_PA	scaffold15270
Opata_2532387_PstIMspI_PA	scaffold27356
Opata_1598088_PstIMseI_PA	scaffold23691
M6_546157_PstIMspI_PA	scaffold18235
Opata_9098_49_PstIMluI_SNP	scaffold08266	scaffold19420
Opata_4349894_4_PstIMseI_SNP	scaffold29344
Opata_1566778_9_PstIMspI_SNP	scaffold11647	scaffold33505	scaffold37330	contig15026
Opata_694240_PstIMluI_PA	contig36764
Opata_415282_31_PstIMseI_SNP	scaffold08320
Opata_629850_64_PstIMspI_SNP	scaffold06500
Opata_3351888_PstIMspI_PA	contig302837
Opata_254291_PstIMseI_PA	scaffold01048
Opata_813934_22_PstIMseI_SNP	scaffold33700
Opata_2675388_PstIMspI_PA	scaffold04807
Opata_1128540_9_PstIMspI_SNP	scaffold22878
M6_1141083_PstIMseI_PA	scaffold05346
Opata_1348449_PstIMseI_PA	scaffold04338
Opata_3133_PstIMspI_PA	contig58439
Opata_1149391_9_PstIMseI_SNP	contig118570
Opata_1507237_PstIMspI_PA	contig298813
Opata_2724689_PstIMspI_PA	scaffold00772
Opata_1688895_PstIMspI_PA	scaffold09725
Opata_256972_PstIMspI_PA	scaffold19039
M6_1548670_PstIMseI_PA	scaffold17416
Opata_93498_43_PstIMseI_SNP	scaffold05407	scaffold07163	scaffold36057	contig176721	contig491290
Opata_521987_48_PstIMseI_SNP	scaffold29872
Opata_558159_PstIMseI_PA	scaffold35049
Opata_521987_5_PstIMseI_SNP	scaffold29872
Opata_1719400_45_PstIMspI_SNP	scaffold14422
Opata_437032_21_PstIMspI_SNP	scaffold09852	scaffold16701
Opata_123020_46_PstIMseI_SNP	scaffold07478	contig159141
Opata_1261821_48_PstIMspI_SNP	scaffold03260	scaffold03498	scaffold04039	scaffold05838	scaffold06432	scaffold07313	scaffold07518	scaffold08234	scaffold08767	scaffold09663	scaffold10124	scaffold11244	scaffold11662	scaffold11747	scaffold12403	scaffold12516	scaffold12622	scaffold16246	scaffold16353	scaffold16986	scaffold17048	scaffold17258	scaffold17733	scaffold18855	scaffold20430	scaffold22974	scaffold22988	scaffold23775	scaffold23777	scaffold25540	scaffold25800	scaffold26097	scaffold28105	scaffold28451	scaffold29666	scaffold30320	scaffold31290	scaffold31648	scaffold31795	scaffold34578	scaffold34916	scaffold35955	scaffold37382	scaffold37685	contig09989	contig11568	contig11617	contig15048	contig17429
Opata_258036_27_PstIMspI_SNP	scaffold29255	scaffold32550	contig90457	contig434032
Opata_1740408_PstIMspI_PA	scaffold20356
M6_182359_PstIMseI_PA	scaffold03547
Opata_2781022_PstIMspI_PA	contig34507
Opata_2303483_PstIMspI_PA	scaffold04295
Opata_565179_PstIMseI_PA	scaffold23872
Opata_686767_79_PstIMseI_SNP	scaffold00981
Opata_1989889_89_PstIMseI_SNP	contig51320
Opata_94606_79_PstIMseI_SNP	scaffold14970
Opata_1986263_17_PstIMspI_SNP	scaffold08733
M6_1999409_PstIMseI_PA	scaffold02785
Opata_913271_PstIMspI_PA	scaffold02396
Opata_14442_73_PstIMseI_SNP	scaffold20025
Opata_3097624_41_PstIMseI_SNP	scaffold14909	scaffold18824	contig141414
Opata_4417163_PstIMseI_PA	contig58010
Opata_493264_PstIMspI_PA	contig275663
Opata_247131_PstIMseI_PA	scaffold04780
Opata_2789965_5_PstIMluI_SNP	scaffold11756
Opata_2561750_49_PstIMspI_SNP	contig365367
Opata_781163_PstIMseI_PA	scaffold14246
Opata_153453_PstIMseI_PA	scaffold07407
Opata_1201763_PstIMspI_PA	contig34367
Opata_590336_33_PstIMluI_SNP	scaffold05678
Opata_191717_PstIMspI_PA	scaffold26972
Opata_3637949_PstIMspI_PA	contig02037
Opata_1981273_57_PstIMspI_SNP	scaffold14970
Opata_603385_PstIMseI_PA	scaffold02792
Opata_1339317_84_PstIMseI_SNP	contig27794
M6_2227586_PstIMseI_PA	scaffold31335
Opata_3226741_41_PstIMspI_SNP	contig63890
M6_1840765_PstIMspI_PA	scaffold03303
Opata_120144_2_PstIMseI_SNP	contig376893
Opata_93189_56_PstIMseI_SNP	contig145064
Opata_1066364_PstIMspI_PA	contig670595
Opata_1155442_59_PstIMseI_SNP	contig250910
M6_781347_PstIMspI_PA	contig27238
M6_411224_PstIMseI_PA	scaffold06982
Opata_607204_26_PstIMseI_SNP	scaffold34629
Opata_352484_PstIMseI_PA	contig96233
M6_1202604_PstIMspI_PA	scaffold28872
Opata_1845075_PstIMspI_PA	scaffold07876
Opata_2932349_80_PstIMspI_SNP	scaffold07305
M6_2857798_PstIMspI_PA	scaffold03303
Opata_3183247_78_PstIMspI_SNP	scaffold08881
Opata_10259_53_PstIMseI_SNP	contig47306
M6_2939980_PstIMspI_PA	scaffold09824
Opata_1259049_PstIMseI_PA	scaffold00896
M6_356110_PstIMspI_PA	scaffold21708
Opata_508678_32_PstIMseI_SNP	contig31157
Opata_42236_81_PstIMseI_SNP	scaffold38030
Opata_333317_11_PstIMseI_SNP	scaffold08851
Opata_101224_PstIMseI_PA	contig264348
Opata_1027894_70_PstIMseI_SNP	scaffold10025
Opata_4446960_60_PstIMseI_SNP	contig21448
Opata_2669227_49_PstIMseI_SNP	contig25071
Opata_1832957_PstIMspI_PA	contig03998
Opata_1090861_PstIMseI_PA	contig68520
Opata_129162_16_PstIMspI_SNP	scaffold15024
Opata_1695973_PstIMspI_PA	scaffold08503
M6_1313764_PstIMspI_PA	scaffold05322
Opata_245577_72_PstIMspI_SNP	contig318846
Opata_4217836_PstIMspI_PA	contig68520
Opata_1599189_PstIMspI_PA	scaffold21090
Opata_2196208_83_PstIMspI_SNP	scaffold20078
Opata_1120677_PstIMseI_PA	scaffold20104
Opata_1713838_PstIMspI_PA	contig243102
Opata_80735_53_PstIMseI_SNP	contig27573
M6_241267_PstIMspI_PA	scaffold21708
M6_221594_PstIMseI_PA	scaffold10722	contig17596	contig243616
Opata_191965_65_PstIMseI_SNP	scaffold03405
Opata_754568_PstIMseI_PA	scaffold01533
Opata_4240595_64_PstIMspI_SNP	scaffold12356
Opata_2006459_4_PstIMspI_SNP	scaffold09286	scaffold14008	scaffold16439	scaffold23541	scaffold28528	scaffold30166	scaffold31648	contig10611	contig17643	contig19103	contig74295	contig76851	contig97018	contig249386	contig251172	contig260667	contig296703	contig329225	contig360599	contig396707	contig497799	contig527923	contig649379	contig666893	contig679835	contig690629
Opata_1626683_PstIMspI_PA	contig159161
Opata_38628_29_PstIMluI_SNP	scaffold05347
Opata_1589218_PstIMspI_PA	scaffold28784
Opata_413514_7_PstIMseI_SNP	scaffold14971
Opata_1907041_49_PstIMluI_SNP	scaffold23336	scaffold27481
Opata_2444398_PstIMspI_PA	contig30169
Opata_400740_PstIMspI_PA	scaffold25355
M6_286963_PstIMseI_PA	contig153587
Opata_1695617_77_PstIMspI_SNP	scaffold07305	scaffold29448	contig243102
Opata_1833668_PstIMseI_PA	scaffold31629
Opata_819448_88_PstIMseI_SNP	scaffold13332
Opata_313605_28_PstIMseI_SNP	contig58661
M6_1235164_PstIMseI_PA	scaffold32621
M6_1512560_PstIMspI_PA	scaffold09990
M6_502496_PstIMseI_PA	scaffold06379
Opata_2004801_7_PstIMspI_SNP	contig89008
Opata_902104_82_PstIMseI_SNP	scaffold00817
Opata_1962737_PstIMspI_PA	scaffold07733
Opata_1600016_58_PstIMspI_SNP	contig268887
M6_119750_PstIMseI_PA	scaffold36556
Opata_2873619_PstIMseI_PA	scaffold31167
Opata_1217701_PstIMspI_PA	contig255998
Opata_7846_PstIMseI_PA	scaffold16315	contig296273
Opata_103186_87_PstIMseI_SNP	scaffold33221
M6_3865414_PstIMseI_PA	scaffold33409
Opata_2833356_72_PstIMspI_SNP	contig312962
M6_1130064_PstIMspI_PA	scaffold12604
M6_378274_PstIMspI_PA	scaffold17731
Opata_68374_PstIMseI_PA	scaffold21151
Opata_3810197_64_PstIMspI_SNP	scaffold05024
Opata_949258_PstIMspI_PA	contig330871
Opata_5870_4_PstIMseI_SNP	scaffold18886
M6_1017677_PstIMseI_PA	contig239057
Opata_603360_64_PstIMseI_SNP	scaffold21377
Opata_372255_76_PstIMseI_SNP	scaffold29668
Opata_102404_68_PstIMseI_SNP	scaffold14353
Opata_3227769_27_PstIMspI_SNP	scaffold35049
M6_353152_PstIMspI_PA	scaffold02733
Opata_151592_21_PstIMseI_SNP	scaffold20313
Opata_2929406_49_PstIMspI_SNP	scaffold25403
Opata_136261_72_PstIMseI_SNP	scaffold02709
Opata_1150350_78_PstIMseI_SNP	contig62690
Opata_1713712_PstIMspI_PA	scaffold04041
Opata_4271459_PstIMseI_PA	contig21427
Opata_276122_PstIMspI_PA	scaffold37117
Opata_1530953_PstIMseI_PA	scaffold03142
Opata_311874_PstIMseI_PA	scaffold36867
M6_1759705_PstIMspI_PA	scaffold02181
Opata_538074_PstIMspI_PA	contig147024
M6_709947_PstIMseI_PA	scaffold01008
Opata_264357_67_PstIMseI_SNP	contig303261
Opata_435040_PstIMseI_PA	contig126579
Opata_329770_PstIMseI_PA	contig517900
Opata_3247710_58_PstIMseI_SNP	scaffold35987
Opata_3696884_PstIMspI_PA	scaffold21333
Opata_3725735_PstIMspI_PA	scaffold04387
Opata_1909204_PstIMspI_PA	contig299384
Opata_274915_17_PstIMspI_SNP	contig274604
Opata_1775079_PstIMspI_PA	scaffold35706
Opata_1096685_PstIMspI_PA	scaffold01971
M6_2977259_PstIMspI_PA	scaffold08984
M6_679458_PstIMseI_PA	scaffold05575
Opata_507380_PstIMspI_PA	scaffold03071
Opata_748069_PstIMseI_PA	contig546281
Opata_341748_PstIMseI_PA	contig159492
Opata_166925_52_PstIMseI_SNP	contig29184
Opata_141595_86_PstIMluI_SNP	contig34544
Opata_1526000_67_PstIMspI_SNP	scaffold17522
Opata_289088_PstIMseI_PA	contig03068
Opata_2932349_10_PstIMspI_SNP	scaffold07305
M6_3046589_PstIMseI_PA	scaffold01319
Opata_2389323_80_PstIMspI_SNP	scaffold01336
Opata_1913883_PstIMspI_PA	contig00874
Opata_2733025_PstIMspI_PA	scaffold23757
Opata_546325_36_PstIMseI_SNP	scaffold06862
Opata_889419_PstIMspI_PA	scaffold01336
Opata_174935_61_PstIMseI_SNP	scaffold20415
Opata_886846_PstIMseI_PA	contig197071
M6_142805_PstIMseI_PA	contig160375
Opata_365327_PstIMspI_PA	contig313591
Opata_1581143_PstIMspI_PA	scaffold01437
Opata_421099_PstIMseI_PA	contig613046
Opata_65988_56_PstIMseI_SNP	scaffold21855
Opata_2206343_PstIMseI_PA	contig73257
M6_1944938_PstIMseI_PA	scaffold21925
Opata_73754_9_PstIMseI_SNP	scaffold04422
Opata_325497_PstIMspI_PA	scaffold01192
M6_1222137_PstIMspI_PA	contig235569
Opata_427119_82_PstIMseI_SNP	contig345399
Opata_1252774_32_PstIMseI_SNP	scaffold25336
M6_195177_PstIMseI_PA	scaffold24493
Opata_666845_PstIMseI_PA	scaffold03250
M6_1628697_PstIMseI_PA	scaffold03303
Opata_2075881_PstIMspI_PA	contig171115
Opata_542895_PstIMseI_PA	contig138655
Opata_3263210_82_PstIMseI_SNP	scaffold19708
Opata_3697898_47_PstIMspI_SNP	contig272810
M6_38798_PstIMseI_PA	contig31157
M6_715809_PstIMspI_PA	scaffold35403
Opata_104014_10_PstIMseI_SNP	scaffold22234
Opata_3577412_PstIMseI_PA	contig98241
Opata_755789_PstIMspI_PA	scaffold32268
M6_3889936_PstIMseI_PA	scaffold02709
Opata_609428_48_PstIMseI_SNP	scaffold04322
Opata_696119_61_PstIMseI_SNP	contig368916
Opata_845297_PstIMseI_PA	scaffold09956
Opata_63965_PstIMseI_PA	scaffold11881
Opata_3867004_67_PstIMspI_SNP	scaffold00995
M6_1341199_PstIMspI_PA	scaffold32105
Opata_4194728_42_PstIMseI_SNP	scaffold12115	contig247200
Opata_320448_73_PstIMspI_SNP	scaffold07433
Opata_4281811_PstIMseI_PA	contig284426
Opata_3615873_4_PstIMspI_SNP	contig82084
M6_330308_PstIMseI_PA	scaffold31038
Opata_371316_PstIMseI_PA	scaffold08794
Opata_329316_PstIMspI_PA	scaffold26875
Opata_882396_10_PstIMseI_SNP	scaffold07471
Opata_418186_PstIMspI_PA	scaffold01418
Opata_3136029_PstIMspI_PA	scaffold26645
Opata_1867357_75_PstIMspI_SNP	contig350536
Opata_2696546_PstIMspI_PA	contig161336
Opata_913_PstIMseI_PA	scaffold32268
Opata_401162_PstIMseI_PA	scaffold01192
Opata_1117446_PstIMseI_PA	contig256696
Opata_2072356_40_PstIMseI_SNP	contig36429
Opata_4073464_62_PstIMspI_SNP	scaffold27060
Opata_3199023_46_PstIMseI_SNP	contig502205
Opata_43492_PstIMspI_PA	contig414337
Opata_191184_PstIMseI_PA	contig19964
M6_2235992_PstIMluI_PA	scaffold09824
Opata_288476_47_PstIMspI_SNP	scaffold03392
Opata_3617599_82_PstIMspI_SNP	contig59649
Opata_16131_67_PstIMseI_SNP	scaffold34338
Opata_3255676_60_PstIMspI_SNP	contig253113
M6_268285_PstIMseI_PA	scaffold30592
Opata_364784_80_PstIMseI_SNP	contig100700
Opata_27892_PstIMseI_PA	contig555089
Opata_635565_62_PstIMspI_SNP	contig42159
Opata_29999_PstIMseI_PA	scaffold35434
Opata_4360_25_PstIMluI_SNP	contig347493
Opata_548063_45_PstIMseI_SNP	scaffold00221
M6_339083_PstIMspI_PA	scaffold02785
M6_948145_PstIMseI_PA	contig217971
Opata_1974731_PstIMluI_PA	scaffold15295
Opata_1816402_36_PstIMseI_SNP	scaffold06211
Opata_113116_PstIMseI_PA	scaffold27258
Opata_789257_82_PstIMseI_SNP	scaffold06927
Opata_1100153_PstIMseI_PA	contig414337
M6_3313367_PstIMseI_PA	scaffold31563
Opata_704786_18_PstIMseI_SNP	scaffold10097
Opata_1127060_47_PstIMseI_SNP	scaffold08411
Opata_2017235_32_PstIMspI_SNP	contig165364
Opata_2815589_PstIMseI_PA	scaffold25690
M6_953496_PstIMseI_PA	contig97374
Opata_337883_87_PstIMspI_SNP	scaffold21611
M6_2320156_PstIMspI_PA	contig25479
Opata_260066_19_PstIMseI_SNP	scaffold21018
Opata_2421332_49_PstIMspI_SNP	scaffold20070
Opata_1439439_54_PstIMseI_SNP	scaffold02632
Opata_339905_51_PstIMseI_SNP	contig93094	contig359125
Opata_228811_83_PstIMseI_SNP	scaffold01899
Opata_2194865_PstIMspI_PA	scaffold25696
Opata_322005_76_PstIMspI_SNP	contig39164
Opata_884815_17_PstIMspI_SNP	scaffold08412
Opata_2580798_PstIMspI_PA	contig262644
Opata_2333351_80_PstIMspI_SNP	scaffold25092
Opata_1510221_13_PstIMspI_SNP	scaffold06470
Opata_1352790_53_PstIMseI_SNP	contig48137
Opata_133898_PstIMseI_PA	contig94382
Opata_82161_62_PstIMseI_SNP	scaffold20351
M6_452141_PstIMspI_PA	contig61597
M6_50872_PstIMseI_PA	scaffold08541
M6_1200541_PstIMseI_PA	scaffold14605
Opata_1679700_10_PstIMspI_SNP	scaffold26210
Opata_437697_PstIMspI_PA	scaffold09458
Opata_1120677_77_PstIMseI_SNP	scaffold20104
M6_1394515_PstIMseI_PA	scaffold08745
Opata_255756_5_PstIMspI_SNP	scaffold21326
Opata_250463_PstIMseI_PA	scaffold19965
Opata_101814_86_PstIMseI_SNP	scaffold00801
Opata_1588692_PstIMspI_PA	scaffold21151
Opata_1544194_PstIMspI_PA	scaffold33261
M6_369707_PstIMspI_PA	scaffold29344
Opata_1677537_45_PstIMspI_SNP	scaffold00029	scaffold00080	scaffold01244	contig64121
Opata_726918_PstIMseI_PA	scaffold32387
M6_2139634_PstIMseI_PA	scaffold17792
Opata_96826_56_PstIMseI_SNP	contig264463
Opata_674815_PstIMseI_PA	contig298813
Opata_2303692_PstIMseI_PA	scaffold22584
Opata_55160_84_PstIMseI_SNP	contig217971
Opata_198575_PstIMseI_PA	scaffold01864
Opata_2376585_87_PstIMspI_SNP	scaffold33950
Opata_4162108_PstIMseI_PA	scaffold20821
Opata_200512_20_PstIMluI_SNP	scaffold26210
M6_1216966_PstIMseI_PA	scaffold31845
M6_958595_PstIMseI_PA	scaffold04039
Opata_1333014_PstIMseI_PA	scaffold26485
Opata_120144_PstIMseI_PA	contig376893
Opata_1545762_62_PstIMspI_SNP	contig76468
Opata_501183_PstIMseI_PA	contig255998
M6_1171417_PstIMseI_PA	contig76887
M6_564761_PstIMseI_PA	scaffold03133
Opata_146108_PstIMseI_PA	scaffold33733
Opata_735675_PstIMseI_PA	contig172964
Opata_607683_PstIMseI_PA	scaffold22237
Opata_759060_21_PstIMspI_SNP	contig87261
Opata_1243290_PstIMseI_PA	scaffold24399
Opata_660904_PstIMseI_PA	scaffold07325
Opata_2174241_PstIMseI_PA	scaffold06498
Opata_468526_PstIMseI_PA	contig173988
Opata_1126889_PstIMseI_PA	scaffold13761
Opata_90349_PstIMseI_PA	scaffold31167
Opata_1165079_76_PstIMseI_SNP	scaffold26460
Opata_39136_PstIMseI_PA	scaffold24463
Opata_2802802_PstIMspI_PA	scaffold02792
Opata_1870521_78_PstIMspI_SNP	contig34037
Opata_836462_PstIMseI_PA	scaffold15450
Opata_337800_PstIMseI_PA	scaffold04391
Opata_261474_PstIMseI_PA	contig61322
Opata_905988_PstIMspI_PA	scaffold03071
Opata_2576286_PstIMspI_PA	scaffold26460
Opata_14442_24_PstIMseI_SNP	scaffold20025
M6_108087_PstIMseI_PA	scaffold01515
Opata_887630_79_PstIMseI_SNP	scaffold35150
Opata_1002714_35_PstIMseI_SNP	scaffold05347
Opata_4148243_PstIMspI_PA	scaffold01971
Opata_707923_PstIMseI_PA	scaffold10071
Opata_81047_80_PstIMseI_SNP	scaffold36001
M6_859161_PstIMseI_PA	scaffold31728
M6_141838_PstIMseI_PA	scaffold06982
Opata_2155082_18_PstIMspI_SNP	contig291820
Opata_224826_55_PstIMseI_SNP	scaffold33377
Opata_2858431_PstIMspI_PA	scaffold05717
Opata_3163339_PstIMspI_PA	scaffold27841
Opata_268133_11_PstIMseI_SNP	contig287023
Opata_865033_28_PstIMseI_SNP	scaffold00981	contig40460
Opata_525943_10_PstIMseI_SNP	scaffold13524
Opata_124875_57_PstIMseI_SNP	contig264583
Opata_1077613_43_PstIMspI_SNP	scaffold06970	scaffold29944
Opata_3948607_PstIMspI_PA	scaffold02040
Opata_4084882_PstIMseI_PA	scaffold12115
Opata_941605_78_PstIMspI_SNP	scaffold24702
Opata_275898_4_PstIMseI_SNP	scaffold16074
Opata_2768880_PstIMspI_PA	scaffold04391
Opata_86445_42_PstIMseI_SNP	scaffold07143
Opata_2652551_20_PstIMspI_SNP	scaffold26210
Opata_2587585_88_PstIMspI_SNP	scaffold24088
Opata_19498_31_PstIMluI_SNP	scaffold06793
Opata_3449762_72_PstIMspI_SNP	scaffold03338
Opata_99439_PstIMseI_PA	scaffold20822
M6_664474_PstIMspI_PA	scaffold15546
Opata_750571_PstIMspI_PA	scaffold14723
Opata_279449_10_PstIMspI_SNP	scaffold15024
Opata_194880_66_PstIMseI_SNP	scaffold31476	contig57716	contig311986
Opata_4468_73_PstIMseI_SNP	scaffold16916
Opata_1379879_5_PstIMspI_SNP	scaffold07021	scaffold08550	scaffold15024	scaffold16011
M6_995868_PstIMspI_PA	scaffold22965
Opata_581727_40_PstIMseI_SNP	scaffold28791
M6_482039_PstIMseI_PA	scaffold04304
Opata_1869241_PstIMspI_PA	scaffold10071
M6_1019275_PstIMseI_PA	scaffold08284
Opata_1797558_PstIMspI_PA	scaffold00072
Opata_916150_PstIMseI_PA	scaffold21090
Opata_1750089_62_PstIMspI_SNP	scaffold09949
Opata_2901507_PstIMspI_PA	scaffold21643
Opata_2295848_PstIMspI_PA	scaffold20541
M6_2235961_PstIMseI_PA	scaffold04772
M6_327766_PstIMspI_PA	contig153587
M6_701213_PstIMspI_PA	contig570096
Opata_2204705_PstIMspI_PA	scaffold04575
Opata_869742_PstIMseI_PA	contig31965
Opata_993129_9_PstIMseI_SNP	scaffold04041
Opata_1126889_52_PstIMseI_SNP	scaffold13761
Opata_1937020_43_PstIMseI_SNP	scaffold09969
M6_2864589_PstIMspI_PA	scaffold18588
M6_1638280_PstIMseI_PA	scaffold07008
Opata_4187558_PstIMspI_PA	scaffold07151
M6_1271043_PstIMspI_PA	contig248273
Opata_3783121_77_PstIMseI_SNP	scaffold15270
Opata_1108150_PstIMseI_PA	scaffold27030
Opata_992286_PstIMseI_PA	scaffold07406
M6_185925_PstIMspI_PA	scaffold07545
Opata_888773_PstIMspI_PA	scaffold01192
M6_302334_PstIMseI_PA	contig90815
Opata_1981273_79_PstIMspI_SNP	scaffold14970
M6_484799_PstIMspI_PA	contig280322
Opata_774372_52_PstIMseI_SNP	contig411959
Opata_157480_79_PstIMseI_SNP	scaffold23566
Opata_583770_PstIMspI_PA	contig76633
Opata_494778_40_PstIMseI_SNP	scaffold15171
Opata_1104853_78_PstIMseI_SNP	contig116564
Opata_369641_77_PstIMseI_SNP	scaffold27965
Opata_3644535_82_PstIMspI_SNP	scaffold06384
Opata_1145273_PstIMseI_PA	scaffold05853
M6_291994_PstIMseI_PA	scaffold08745
Opata_2650330_PstIMspI_PA	scaffold26868
Opata_50778_59_PstIMseI_SNP	scaffold23631
Opata_2467654_PstIMseI_PA	scaffold03267
Opata_274193_PstIMspI_PA	scaffold19980
Opata_3993237_PstIMspI_PA	scaffold00667
Opata_288476_63_PstIMspI_SNP	scaffold03392
Opata_433034_PstIMseI_PA	contig215165
M6_1083569_PstIMseI_PA	scaffold31638
Opata_399409_41_PstIMspI_SNP	scaffold24174
Opata_1575437_56_PstIMspI_SNP	scaffold21855
M6_16028_PstIMseI_PA	scaffold14639
Opata_290917_66_PstIMseI_SNP	scaffold33221
Opata_936588_PstIMspI_PA	scaffold20822
M6_925367_PstIMspI_PA	contig25153
Opata_664368_55_PstIMseI_SNP	contig171387
Opata_4261289_PstIMspI_PA	scaffold00827
Opata_1968617_43_PstIMspI_SNP	scaffold05816
Opata_1851276_84_PstIMspI_SNP	scaffold01548
Opata_322283_54_PstIMseI_SNP	contig28775
Opata_788922_2_PstIMseI_SNP	scaffold21200
Opata_782678_42_PstIMspI_SNP	scaffold21011
Opata_3482184_48_PstIMspI_SNP	contig299452
M6_432573_PstIMseI_PA	scaffold05610
Opata_3406932_4_PstIMseI_SNP	contig264583
M6_496526_PstIMseI_PA	scaffold14681
Opata_1492596_89_PstIMseI_SNP	scaffold17122
Opata_105541_45_PstIMseI_SNP	scaffold17122
Opata_2263240_83_PstIMspI_SNP	contig116119	contig132129	contig136976	contig260547	contig272631
Opata_1700317_15_PstIMspI_SNP	scaffold04230
M6_198959_PstIMseI_PA	scaffold10626
Opata_1833668_7_PstIMseI_SNP	scaffold31629
Opata_410218_55_PstIMspI_SNP	scaffold04734
Opata_664368_PstIMseI_PA	contig171387
M6_133820_PstIMseI_PA	scaffold36704
Opata_1341524_PstIMspI_PA	contig324464
Opata_2409283_71_PstIMspI_SNP	scaffold22815
Opata_241495_23_PstIMseI_SNP	scaffold13717
Opata_2423777_PstIMspI_PA	scaffold30009
Opata_2246414_PstIMspI_PA	contig68279
Opata_633674_PstIMspI_PA	scaffold27841
Opata_2990389_67_PstIMseI_SNP	scaffold25456
M6_390429_PstIMspI_PA	contig09553
Opata_407893_21_PstIMseI_SNP	scaffold32161
M6_1089090_PstIMseI_PA	contig92222
Opata_1212600_63_PstIMseI_SNP	scaffold27733
Opata_1699905_77_PstIMseI_SNP	scaffold08705
Opata_83802_42_PstIMseI_SNP	scaffold02909
Opata_1538835_PstIMspI_PA	scaffold04366
Opata_384232_21_PstIMseI_SNP	scaffold24174
M6_182237_PstIMseI_PA	contig397160
Opata_3085113_87_PstIMseI_SNP	contig92706
Opata_194880_40_PstIMseI_SNP	scaffold31476	contig57716	contig311986
Opata_582634_PstIMspI_PA	scaffold18639
Opata_925578_4_PstIMspI_SNP	scaffold08482
Opata_561527_19_PstIMseI_SNP	scaffold30654
Opata_707299_76_PstIMseI_SNP	scaffold20321
Opata_4468_PstIMseI_PA	scaffold16916
M6_180122_PstIMseI_PA	scaffold07300
Opata_392623_PstIMseI_PA	contig03605
Opata_633554_59_PstIMseI_SNP	scaffold01418
Opata_2404873_37_PstIMspI_SNP	contig508055
Opata_3241304_84_PstIMspI_SNP	scaffold23143
Opata_1771622_81_PstIMspI_SNP	scaffold35555
M6_2221648_PstIMspI_PA	contig69000
M6_3473322_PstIMseI_PA	scaffold23118
Opata_1757783_78_PstIMseI_SNP	scaffold07510
Opata_70452_PstIMseI_PA	scaffold15301
Opata_1013633_60_PstIMseI_SNP	scaffold09047
Opata_4041950_PstIMseI_PA	scaffold26875
Opata_142738_89_PstIMseI_SNP	scaffold13918
Opata_2189174_PstIMspI_PA	contig428804
Opata_588416_22_PstIMseI_SNP	contig76071
M6_2348336_PstIMseI_PA	scaffold17437
Opata_2516059_13_PstIMspI_SNP	scaffold25403
Opata_3849344_PstIMseI_PA	scaffold20321
Opata_91950_25_PstIMseI_SNP	scaffold09133
M6_264252_PstIMseI_PA	contig15426
Opata_1121197_PstIMseI_PA	scaffold26485
Opata_187888_PstIMseI_PA	scaffold08412
Opata_214686_PstIMseI_PA	contig142630
M6_1850893_PstIMspI_PA	contig116239
Opata_26035_PstIMseI_PA	scaffold19439
Opata_2473798_PstIMspI_PA	scaffold02631
M6_12098_PstIMspI_PA	scaffold29467
M6_1555531_PstIMspI_PA	contig235569
M6_116697_PstIMluI_PA	scaffold16880
M6_580091_PstIMseI_PA	scaffold14565
Opata_113116_55_PstIMseI_SNP	scaffold27258
M6_1121560_PstIMseI_PA	scaffold12604
Opata_35349_PstIMseI_PA	scaffold30922
M6_1678438_PstIMspI_PA	scaffold33409
Opata_1718434_PstIMspI_PA	scaffold05311
Opata_532537_76_PstIMseI_SNP	contig320934
Opata_4155159_46_PstIMseI_SNP	scaffold05347
Opata_298471_29_PstIMseI_SNP	scaffold05194
Opata_1630763_87_PstIMseI_SNP	scaffold24321
M6_764004_PstIMspI_PA	scaffold09680
Opata_2475054_PstIMspI_PA	scaffold19439
M6_2264_PstIMseI_PA	scaffold29344
Opata_321674_PstIMseI_PA	contig373537
M6_303365_PstIMseI_PA	scaffold28656
Opata_87524_46_PstIMseI_SNP	contig132484
Opata_2337348_78_PstIMseI_SNP	contig34037
Opata_1081933_PstIMseI_PA	scaffold29129
Opata_898621_1_PstIMspI_SNP	scaffold21090
Opata_690083_PstIMseI_PA	scaffold15456
Opata_545127_PstIMspI_PA	scaffold07268
Opata_14520_PstIMseI_PA	scaffold15142
Opata_322550_65_PstIMspI_SNP	scaffold11309
Opata_84536_82_PstIMseI_SNP	contig259145
Opata_166925_18_PstIMseI_SNP	contig29184
Opata_3230699_22_PstIMspI_SNP	scaffold00746
Opata_552667_87_PstIMseI_SNP	scaffold06852
Opata_1167129_PstIMspI_PA	contig636435
Opata_1178965_PstIMseI_PA	scaffold15472
Opata_1141621_PstIMspI_PA	scaffold08375
Opata_27885_4_PstIMseI_SNP	scaffold25456
Opata_2474404_PstIMspI_PA	scaffold21919
Opata_2575477_PstIMspI_PA	scaffold02477
M6_198022_PstIMseI_PA	contig348389
Opata_3354288_58_PstIMspI_SNP	scaffold30908	contig06651
M6_466552_PstIMspI_PA	contig337088
Opata_1212014_38_PstIMseI_SNP	scaffold10342
Opata_344796_PstIMseI_PA	contig147024
Opata_3072437_PstIMspI_PA	scaffold22236
Opata_1621518_52_PstIMspI_SNP	contig309554
Opata_1599189_21_PstIMspI_SNP	scaffold11646	scaffold21090
Opata_291311_11_PstIMseI_SNP	contig23129
M6_191326_PstIMseI_PA	scaffold10342
Opata_3182447_PstIMspI_PA	scaffold37189
Opata_1679613_PstIMseI_PA	scaffold22815
M6_520441_PstIMseI_PA	scaffold22183
Opata_3650526_30_PstIMspI_SNP	scaffold00484
Opata_647366_PstIMspI_PA	contig04990
Opata_2509023_2_PstIMspI_SNP	scaffold07186
M6_1063256_PstIMseI_PA	contig178864
Opata_3303033_PstIMspI_PA	contig147343
Opata_311911_36_PstIMseI_SNP	scaffold35771
M6_2788166_PstIMspI_PA	contig88400
Opata_128885_PstIMspI_PA	contig331900
Opata_1040489_PstIMseI_PA	scaffold06916
Opata_550398_PstIMseI_PA	scaffold01464
Opata_2595_PstIMseI_PA	contig343360
Opata_1272331_21_PstIMspI_SNP	scaffold01762
Opata_2461971_PstIMspI_PA	contig73141
Opata_550513_PstIMseI_PA	scaffold05253
Opata_60868_75_PstIMseI_SNP	contig350536
Opata_243026_54_PstIMseI_SNP	contig63391
Opata_2302588_PstIMspI_PA	contig12204
Opata_2753453_20_PstIMspI_SNP	scaffold06762
Opata_610479_33_PstIMseI_SNP	scaffold04429
Opata_743087_PstIMseI_PA	scaffold09091
Opata_435102_48_PstIMseI_SNP	scaffold08266	scaffold19420
Opata_98283_PstIMspI_PA	scaffold23631
M6_850838_PstIMspI_PA	contig535469
M6_364125_PstIMluI_PA	scaffold15001
Opata_526453_PstIMseI_PA	scaffold24131
Opata_770401_PstIMspI_PA	scaffold15991
M6_710015_PstIMseI_PA	contig14321
M6_1913911_PstIMspI_PA	scaffold23042
Opata_531939_PstIMseI_PA	scaffold15472
M6_902065_PstIMspI_PA	contig498512
Opata_2232916_PstIMseI_PA	contig391751
Opata_842132_PstIMseI_PA	scaffold35061
M6_187166_PstIMseI_PA	scaffold34719
Opata_2342268_PstIMspI_PA	scaffold06903
Opata_2461409_PstIMspI_PA	scaffold03104
M6_1583157_PstIMseI_PA	scaffold05025
Opata_503696_PstIMseI_PA	scaffold20610
Opata_1307850_23_PstIMseI_SNP	contig22628
Opata_1590449_PstIMseI_PA	scaffold23631
Opata_2465235_PstIMspI_PA	scaffold01788
Opata_164791_3_PstIMseI_SNP	scaffold33446
M6_3424159_PstIMseI_PA	scaffold15055
Opata_3359507_8_PstIMseI_SNP	scaffold20756
Opata_250670_10_PstIMseI_SNP	scaffold19760
M6_151389_PstIMseI_PA	scaffold18990
Opata_2072356_20_PstIMseI_SNP	contig36429
Opata_1715559_49_PstIMspI_SNP	scaffold04989
Opata_665873_87_PstIMseI_SNP	contig78622
Opata_4895_PstIMseI_PA	scaffold33391
Opata_775572_PstIMspI_PA	scaffold22270
Opata_4194728_PstIMseI_PA	scaffold12115
Opata_1738448_67_PstIMspI_SNP	contig76071
Opata_1792952_22_PstIMspI_SNP	scaffold22404
Opata_2741710_PstIMspI_PA	scaffold05021
Opata_373506_59_PstIMseI_SNP	scaffold21011
Opata_1290799_85_PstIMseI_SNP	contig153396
Opata_188516_9_PstIMseI_SNP	contig41802
Opata_2682855_30_PstIMspI_SNP	scaffold23282
M6_785311_PstIMspI_PA	scaffold17416
Opata_968611_PstIMseI_PA	scaffold34621
M6_1745819_PstIMspI_PA	scaffold09854
Opata_693167_18_PstIMspI_SNP	scaffold02733
M6_26565_PstIMseI_PA	scaffold13138
Opata_1116649_PstIMspI_PA	scaffold03089
M6_932046_PstIMseI_PA	contig412831
M6_1148288_PstIMseI_PA	scaffold26196
Opata_877367_PstIMseI_PA	scaffold00455
Opata_950565_45_PstIMseI_SNP	contig167297
M6_308976_PstIMspI_PA	scaffold24302
M6_29118_PstIMseI_PA	scaffold15802
Opata_2823853_45_PstIMspI_SNP	contig64636
M6_2147840_PstIMspI_PA	contig264583
Opata_322283_37_PstIMseI_SNP	contig28775
Opata_1911776_44_PstIMspI_SNP	scaffold29344
Opata_1196324_26_PstIMseI_SNP	scaffold13940
Opata_121231_24_PstIMseI_SNP	scaffold05467
Opata_3495487_10_PstIMspI_SNP	contig240631
Opata_3182_55_PstIMseI_SNP	scaffold21950
M6_1300600_PstIMseI_PA	contig63822
Opata_8784_24_PstIMseI_SNP	contig114216
Opata_112788_20_PstIMseI_SNP	scaffold34732
Opata_542209_19_PstIMluI_SNP	contig348078
M6_957537_PstIMseI_PA	scaffold22123
M6_1497974_PstIMspI_PA	contig172831
Opata_3088777_53_PstIMspI_SNP	scaffold14294
Opata_1687309_PstIMspI_PA	scaffold21643
M6_3364280_PstIMspI_PA	scaffold25938
M6_721379_PstIMspI_PA	scaffold09680
Opata_1628637_PstIMseI_PA	scaffold03071
Opata_38628_35_PstIMluI_SNP	scaffold05347
Opata_54382_9_PstIMseI_SNP	scaffold25320
Opata_1325027_45_PstIMspI_SNP	scaffold03301
Opata_3625259_51_PstIMspI_SNP	contig142809
Opata_1091361_28_PstIMseI_SNP	scaffold21716
Opata_1183169_84_PstIMseI_SNP	scaffold01437
Opata_189090_PstIMseI_PA	scaffold09236
Opata_3097_24_PstIMseI_SNP	contig02762
Opata_1545762_9_PstIMspI_SNP	contig76468
Opata_3199023_87_PstIMseI_SNP	contig502205
M6_519552_PstIMseI_PA	scaffold06162
M6_346117_PstIMspI_PA	scaffold08745
Opata_2561750_70_PstIMspI_SNP	contig365367
Opata_166940_43_PstIMseI_SNP	scaffold02267
Opata_45847_33_PstIMseI_SNP	scaffold34631
Opata_57670_PstIMspI_PA	contig18935
Opata_909701_PstIMspI_PA	contig68689
Opata_2652551_PstIMspI_PA	scaffold26210
M6_2985588_PstIMseI_PA	scaffold02158
Opata_287828_PstIMseI_PA	contig56025
Opata_3326045_74_PstIMseI_SNP	scaffold05226
M6_1030749_PstIMseI_PA	contig296282
Opata_2683613_PstIMspI_PA	contig70112
M6_2275245_PstIMspI_PA	scaffold36020
Opata_1109151_41_PstIMspI_SNP	contig06542
Opata_174403_2_PstIMseI_SNP	scaffold12681
Opata_3628788_14_PstIMspI_SNP	scaffold07082
Opata_122039_PstIMseI_PA	contig142686
M6_806780_PstIMspI_PA	scaffold20591
Opata_2201547_67_PstIMspI_SNP	scaffold29014
Opata_312785_PstIMseI_PA	scaffold19524
Opata_2316433_PstIMseI_PA	scaffold25216
Opata_2649011_75_PstIMseI_SNP	scaffold12572
M6_3514394_PstIMspI_PA	contig41492
Opata_2094550_85_PstIMspI_SNP	contig31348
Opata_1959230_PstIMseI_PA	scaffold19028
Opata_1566376_PstIMspI_PA	scaffold05252
Opata_653954_56_PstIMseI_SNP	contig57812
Opata_3801299_PstIMseI_PA	scaffold14279
Opata_1099934_46_PstIMseI_SNP	scaffold13978
Opata_3085113_56_PstIMseI_SNP	contig92706
Opata_2223383_PstIMspI_PA	contig41952
Opata_2426176_18_PstIMspI_SNP	contig36880
Opata_221879_6_PstIMseI_SNP	contig11675
M6_2524886_PstIMseI_PA	scaffold15569
Opata_2452138_PstIMspI_PA	contig122984
Opata_2777516_1_PstIMspI_SNP	contig36880
Opata_2487484_PstIMspI_PA	contig110656
Opata_1277120_24_PstIMseI_SNP	scaffold27721
Opata_209111_78_PstIMseI_SNP	contig158011
Opata_2857261_38_PstIMspI_SNP	scaffold00789
Opata_4253848_7_PstIMspI_SNP	scaffold02152
Opata_255615_PstIMseI_PA	contig314603
M6_679518_PstIMseI_PA	scaffold35449
Opata_1372743_14_PstIMspI_SNP	scaffold02181
Opata_47181_67_PstIMseI_SNP	scaffold25403
Opata_2635856_66_PstIMseI_SNP	scaffold00896	contig556587
Opata_1786271_PstIMseI_PA	contig147024
M6_1303405_45_PstIMseI_SNP	scaffold16521
Opata_34251_PstIMspI_PA	scaffold19419
Opata_333671_32_PstIMseI_SNP	scaffold01903
Opata_2662333_57_PstIMspI_SNP	contig118570
Opata_963438_70_PstIMseI_SNP	scaffold22912
Opata_176526_PstIMseI_PA	scaffold11251
Opata_1039529_PstIMseI_PA	scaffold25869
Opata_2304728_PstIMspI_PA	scaffold28900
Opata_4120543_PstIMspI_PA	scaffold20696
Opata_3616141_PstIMspI_PA	scaffold19760
Opata_47188_PstIMseI_PA	contig540127
M6_457613_PstIMseI_PA	scaffold19984
Opata_1929746_PstIMspI_PA	scaffold02241
Opata_782678_59_PstIMspI_SNP	scaffold21011
M6_379660_PstIMseI_PA	scaffold13012
Opata_3165172_PstIMseI_PA	scaffold05561
Opata_283903_PstIMseI_PA	scaffold06399
Opata_2719974_PstIMseI_PA	scaffold07251
Opata_3103770_PstIMseI_PA	scaffold13560
Opata_3783430_PstIMspI_PA	scaffold03071
Opata_861722_88_PstIMspI_SNP	contig359317
Opata_1075282_PstIMseI_PA	scaffold31167
Opata_603279_41_PstIMseI_SNP	scaffold13138
Opata_393156_68_PstIMseI_SNP	scaffold09005
Opata_1852241_23_PstIMspI_SNP	contig324968
Opata_2335085_PstIMseI_PA	contig275404
Opata_1203691_45_PstIMseI_SNP	scaffold27540
Opata_3954813_70_PstIMspI_SNP	scaffold02651
Opata_2234565_PstIMspI_PA	contig37784
Opata_223458_23_PstIMseI_SNP	scaffold21446
Opata_785639_PstIMspI_PA	scaffold25403
M6_603816_PstIMspI_PA	scaffold22422
Opata_733970_64_PstIMseI_SNP	scaffold12310
Opata_802474_PstIMspI_PA	contig92196
Opata_321600_55_PstIMseI_SNP	contig175190
Opata_13000_1_PstIMseI_SNP	scaffold30032
Opata_1315680_33_PstIMseI_SNP	scaffold28537
Opata_1538992_11_PstIMspI_SNP	scaffold06310
M6_1348194_PstIMseI_PA	scaffold27397
M6_641346_PstIMspI_PA	scaffold04156
Opata_1374511_35_PstIMseI_SNP	scaffold23757
M6_676785_PstIMspI_PA	contig27878
Opata_395498_34_PstIMseI_SNP	scaffold06049
Opata_145348_88_PstIMseI_SNP	contig87080
Opata_680711_52_PstIMseI_SNP	contig523090
Opata_72913_71_PstIMluI_SNP	scaffold23194
Opata_118244_10_PstIMseI_SNP	scaffold15024
Opata_3783121_74_PstIMseI_SNP	scaffold15270
Opata_2161725_PstIMseI_PA	contig404513
M6_175321_PstIMluI_PA	contig321053
Opata_2115497_PstIMspI_PA	contig525234
Opata_2201547_14_PstIMspI_SNP	scaffold29014
Opata_2054386_PstIMspI_PA	scaffold05252
M6_879118_PstIMspI_PA	contig179095
Opata_403942_31_PstIMseI_SNP	contig87157
Opata_28783_62_PstIMseI_SNP	scaffold26742	contig104788
Opata_459139_PstIMseI_PA	contig317341
Opata_213762_PstIMspI_PA	contig280774
Opata_634640_PstIMseI_PA	scaffold31167
Opata_93204_PstIMseI_PA	scaffold06488
M6_495582_PstIMspI_PA	scaffold25528
Opata_60914_PstIMseI_PA	scaffold23508
Opata_416556_40_PstIMseI_SNP	scaffold26000
Opata_127267_PstIMseI_PA	scaffold15177
Opata_803012_33_PstIMseI_SNP	scaffold04714	scaffold08229
Opata_4305635_PstIMseI_PA	scaffold02396
M6_2851045_PstIMspI_PA	scaffold21037
Opata_3254220_28_PstIMspI_SNP	scaffold22645
Opata_2834555_63_PstIMspI_SNP	contig164424
Opata_624472_40_PstIMseI_SNP	scaffold10000
Opata_1483011_PstIMspI_PA	scaffold18723	scaffold24174
Opata_3172554_PstIMseI_PA	scaffold11664
Opata_229303_52_PstIMseI_SNP	scaffold20328
Opata_2931559_PstIMspI_PA	scaffold02702
M6_98417_PstIMspI_PA	scaffold09333
Opata_555627_6_PstIMspI_SNP	contig72323
Opata_1652144_PstIMseI_PA	scaffold37092
Opata_1029524_PstIMseI_PA	scaffold16228
M6_525313_PstIMspI_PA	contig64155
M6_1351244_PstIMseI_PA	scaffold12082
M6_306078_PstIMspI_PA	contig16483
M6_853579_PstIMspI_PA	scaffold02733
Opata_409668_31_PstIMseI_SNP	contig315340
Opata_1876999_17_PstIMspI_SNP	contig267976
M6_2664856_PstIMspI_PA	scaffold19221
Opata_2238400_84_PstIMspI_SNP	scaffold00602
Opata_35716_60_PstIMseI_SNP	scaffold05913
Opata_633557_PstIMseI_PA	scaffold30235
Opata_1306661_16_PstIMseI_SNP	scaffold31408
Opata_793374_37_PstIMseI_SNP	scaffold13885
Opata_1016703_87_PstIMseI_SNP	contig94318
M6_102016_PstIMseI_PA	contig63955
Opata_3895227_PstIMspI_PA	contig26246
Opata_320586_62_PstIMluI_SNP	scaffold22736
Opata_2634864_63_PstIMseI_SNP	scaffold06562
M6_478072_PstIMspI_PA	scaffold21434
Opata_151592_11_PstIMseI_SNP	scaffold20313
Opata_1058147_44_PstIMspI_SNP	contig66531
Opata_363590_45_PstIMseI_SNP	scaffold14549
Opata_295076_PstIMseI_PA	scaffold03171
M6_4006886_PstIMseI_PA	scaffold09680
M6_873944_PstIMseI_PA	scaffold06293
Opata_3592236_56_PstIMspI_SNP	scaffold15701
Opata_126611_41_PstIMseI_SNP	scaffold24288
Opata_1908776_18_PstIMspI_SNP	scaffold00150
Opata_249252_PstIMspI_PA	scaffold26875
Opata_61458_54_PstIMluI_SNP	scaffold22173
Opata_2127057_5_PstIMspI_SNP	scaffold21911
M6_354117_PstIMspI_PA	scaffold17731
Opata_1937145_37_PstIMspI_SNP	contig142651
Opata_982226_PstIMspI_PA	contig33492
Opata_332318_46_PstIMseI_SNP	scaffold18999
Opata_2894066_PstIMspI_PA	scaffold07591
M6_557975_PstIMseI_PA	scaffold16276
Opata_137598_4_PstIMspI_SNP	contig288211
Opata_2209476_32_PstIMspI_SNP	scaffold02631
Opata_1997509_PstIMspI_PA	contig03068
Opata_4295256_PstIMseI_PA	scaffold11075
Opata_919720_PstIMseI_PA	scaffold25658
Opata_2111352_35_PstIMseI_SNP	scaffold31712
M6_2733252_PstIMseI_PA	contig78204
M6_274009_PstIMseI_PA	scaffold02478	scaffold05575	scaffold25726	contig241755
Opata_1079386_63_PstIMseI_SNP	scaffold27109
Opata_2364714_PstIMspI_PA	contig142686
M6_2244040_PstIMspI_PA	contig457861
Opata_330767_66_PstIMseI_SNP	scaffold25868
M6_2375947_PstIMspI_PA	scaffold01271
Opata_234804_PstIMspI_PA	contig169551
Opata_687674_PstIMseI_PA	scaffold24413
M6_682204_PstIMspI_PA	scaffold12838
Opata_3066252_84_PstIMspI_SNP	scaffold02997
Opata_1556074_36_PstIMspI_SNP	scaffold06211
Opata_497840_59_PstIMspI_SNP	scaffold03141	contig683423
Opata_531833_PstIMseI_PA	scaffold07073
M6_281305_PstIMseI_PA	scaffold04883
Opata_29503_71_PstIMseI_SNP	scaffold06206
M6_417808_PstIMspI_PA	scaffold06470
Opata_1431017_PstIMspI_PA	scaffold11380
Opata_493801_71_PstIMseI_SNP	scaffold05092
Opata_1228694_PstIMseI_PA	scaffold33273
Opata_470003_28_PstIMseI_SNP	scaffold22505
Opata_1339707_25_PstIMspI_SNP	scaffold00806
Opata_483225_PstIMspI_PA	scaffold06004
Opata_693167_86_PstIMspI_SNP	scaffold02733
Opata_4160574_5_PstIMspI_SNP	contig103035
Opata_910746_19_PstIMseI_SNP	scaffold21451	scaffold21618	scaffold30204	contig265946	contig363293
Opata_2293839_50_PstIMspI_SNP	scaffold09426
Opata_3983754_PstIMspI_PA	scaffold26088
Opata_4232990_26_PstIMseI_SNP	scaffold24230
Opata_4194728_8_PstIMseI_SNP	scaffold12115	contig247200
M6_433899_PstIMspI_PA	contig47900
M6_784254_PstIMspI_PA	scaffold33984
Opata_415282_PstIMseI_PA	scaffold08320
Opata_553518_20_PstIMspI_SNP	scaffold08842
Opata_3870970_69_PstIMspI_SNP	scaffold15018
M6_746422_PstIMspI_PA	scaffold09612
Opata_80889_42_PstIMluI_SNP	contig114216
Opata_734183_PstIMspI_PA	contig23144
Opata_3615873_PstIMspI_PA	contig82084
Opata_1277170_29_PstIMspI_SNP	scaffold28541
Opata_14442_14_PstIMseI_SNP	scaffold20025
Opata_699374_41_PstIMseI_SNP	contig557661
Opata_1010934_PstIMspI_PA	scaffold36541
M6_669995_PstIMspI_PA	contig613401
Opata_1687309_15_PstIMspI_SNP	scaffold01533	scaffold15063	scaffold21643
Opata_1608826_42_PstIMspI_SNP	contig71913
Opata_113116_57_PstIMseI_SNP	scaffold27258
Opata_258578_PstIMluI_PA	contig370152
Opata_2253876_PstIMspI_PA	scaffold02362
Opata_1305064_32_PstIMseI_SNP	scaffold06132
M6_229721_PstIMseI_PA	scaffold24913
Opata_257616_75_PstIMseI_SNP	scaffold25344
Opata_1831581_PstIMspI_PA	scaffold33221
M6_480220_PstIMseI_PA	scaffold22529
Opata_2248338_PstIMspI_PA	scaffold22309
M6_2714390_PstIMseI_PA	scaffold23866
Opata_984693_44_PstIMspI_SNP	scaffold12112
Opata_73454_78_PstIMseI_SNP	scaffold03057
M6_3586907_PstIMspI_PA	scaffold22529
Opata_2904358_PstIMspI_PA	scaffold00221
Opata_1234462_42_PstIMseI_SNP	contig471801
Opata_1903706_PstIMspI_PA	contig156115
Opata_1573324_11_PstIMspI_SNP	scaffold09779
Opata_245789_PstIMseI_PA	scaffold04034
Opata_131286_58_PstIMseI_SNP	contig262256
Opata_469658_22_PstIMspI_SNP	contig257466
Opata_1629940_2_PstIMseI_SNP	contig42134
Opata_610230_PstIMseI_PA	scaffold31167
Opata_2686731_PstIMseI_PA	scaffold05266
Opata_1524847_29_PstIMseI_SNP	contig139002
Opata_1938623_53_PstIMseI_SNP	contig39760
Opata_482111_52_PstIMseI_SNP	contig318385
Opata_2116196_PstIMspI_PA	contig146233
Opata_2526834_PstIMspI_PA	contig171071
Opata_136018_PstIMseI_PA	scaffold09807
Opata_715691_9_PstIMseI_SNP	contig310653
Opata_2371957_4_PstIMspI_SNP	scaffold06706
M6_739980_PstIMseI_PA	scaffold08046
Opata_618497_PstIMluI_PA	contig509903
Opata_1611366_PstIMspI_PA	scaffold00072
Opata_1945182_64_PstIMspI_SNP	scaffold06860
Opata_379651_40_PstIMseI_SNP	scaffold05133
Opata_753122_5_PstIMseI_SNP	scaffold20951
M6_438598_PstIMspI_PA	scaffold07008
Opata_1790439_23_PstIMspI_SNP	scaffold04387
Opata_2514332_11_PstIMspI_SNP	scaffold10497
Opata_104309_18_PstIMseI_SNP	scaffold13197
Opata_424146_PstIMspI_PA	contig28775
Opata_353612_24_PstIMspI_SNP	contig42537
Opata_385606_PstIMseI_PA	scaffold17070
Opata_4096589_PstIMspI_PA	contig325398
Opata_3540678_63_PstIMseI_SNP	scaffold01821
Opata_644838_PstIMseI_PA	scaffold00876
Opata_683933_PstIMseI_PA	scaffold36064
Opata_1199759_59_PstIMseI_SNP	scaffold04652
M6_154419_PstIMseI_PA	contig509177
Opata_18985_77_PstIMseI_SNP	scaffold19277
Opata_419870_PstIMluI_PA	contig351577
Opata_486230_40_PstIMseI_SNP	scaffold30172
Opata_1157764_36_PstIMseI_SNP	scaffold21911
Opata_270474_12_PstIMseI_SNP	scaffold30910
Opata_25323_PstIMseI_PA	contig276342
Opata_520054_PstIMseI_PA	scaffold19508
Opata_15539_69_PstIMseI_SNP	scaffold08083
Opata_2634864_83_PstIMseI_SNP	scaffold06562
M6_604337_PstIMseI_PA	scaffold08984
Opata_242463_4_PstIMluI_SNP	scaffold00583	scaffold24707
M6_539711_PstIMseI_PA	contig50464
Opata_200557_33_PstIMseI_SNP	contig308153
Opata_1205992_90_PstIMseI_SNP	contig521185
Opata_227556_39_PstIMspI_SNP	scaffold01596
Opata_503496_52_PstIMseI_SNP	scaffold10436
Opata_1545212_PstIMspI_PA	scaffold06399
Opata_2617465_PstIMspI_PA	scaffold00896
Opata_552319_PstIMseI_PA	contig549404
Opata_104194_PstIMseI_PA	scaffold00995
Opata_1971742_12_PstIMspI_SNP	scaffold23757
Opata_962079_50_PstIMspI_SNP	scaffold02211
M6_685781_PstIMspI_PA	scaffold36875
M6_272049_PstIMspI_PA	scaffold27844
M6_3129481_PstIMspI_PA	scaffold30287
Opata_2713713_PstIMspI_PA	contig81651
Opata_1727047_38_PstIMspI_SNP	scaffold06021	scaffold08055	scaffold09398	contig10860	contig37821	contig82931	contig99994	contig238724	contig575204	contig747097
Opata_2424872_PstIMspI_PA	scaffold20090
Opata_770599_51_PstIMspI_SNP	scaffold01918	scaffold02333	scaffold11788	scaffold16544	scaffold24096	scaffold33755	scaffold34232	scaffold34744	scaffold35413	scaffold36079	contig245670	contig279761	contig299247	contig314603	contig329225	contig417059
Opata_23587_90_PstIMseI_SNP	scaffold07300
Opata_1770021_PstIMspI_PA	scaffold29502
Opata_1753640_73_PstIMspI_SNP	scaffold06869
Opata_1210108_PstIMseI_PA	contig20496
Opata_1588954_PstIMseI_PA	scaffold05021
Opata_7763_PstIMseI_PA	scaffold08851
Opata_1014647_25_PstIMseI_SNP	scaffold19353
Opata_200512_PstIMluI_PA	scaffold26210
Opata_161268_PstIMspI_PA	scaffold21672
Opata_500528_86_PstIMseI_SNP	scaffold01808
Opata_71476_PstIMseI_PA	scaffold06519
Opata_2008148_PstIMseI_PA	scaffold36883
Opata_3069600_PstIMseI_PA	scaffold21108
Opata_1845865_16_PstIMspI_SNP	contig318003
Opata_1850866_88_PstIMspI_SNP	contig252176
Opata_212080_PstIMseI_PA	scaffold14279
M6_96891_PstIMseI_PA	scaffold14075
Opata_2860388_50_PstIMspI_SNP	scaffold27060
Opata_803012_50_PstIMseI_SNP	scaffold04714	scaffold08229
Opata_18143_PstIMspI_PA	scaffold08412
Opata_3368510_50_PstIMspI_SNP	contig74420
M6_459878_PstIMspI_PA	scaffold02237
Opata_2157396_5_PstIMspI_SNP	contig161991
Opata_11651_7_PstIMseI_SNP	scaffold07008
Opata_2114940_PstIMspI_PA	scaffold38031
Opata_159205_PstIMseI_PA	scaffold04391
Opata_974608_15_PstIMseI_SNP	scaffold01548	contig274551
Opata_256076_37_PstIMseI_SNP	scaffold23626
M6_56990_PstIMseI_PA	contig177795
Opata_2379733_PstIMspI_PA	scaffold09150
Opata_1314212_PstIMseI_PA	contig594854
Opata_1676007_46_PstIMspI_SNP	contig325565
Opata_2404873_PstIMspI_PA	contig508055
M6_2255814_PstIMluI_PA	scaffold07237
Opata_2142991_33_PstIMspI_SNP	contig30562
Opata_2460020_PstIMspI_PA	scaffold23626
Opata_2578518_PstIMspI_PA	scaffold19508
M6_277134_PstIMseI_PA	contig314818
M6_622485_PstIMspI_PA	scaffold36516
Opata_667940_PstIMseI_PA	scaffold27258
Opata_1049247_PstIMseI_PA	contig569612
Opata_2097767_PstIMseI_PA	contig321024
M6_1075591_PstIMspI_PA	contig33700
Opata_2371957_12_PstIMspI_SNP	scaffold06706
M6_2609676_PstIMspI_PA	contig149216
Opata_9098_54_PstIMluI_SNP	scaffold08266	scaffold19420
Opata_815194_60_PstIMspI_SNP	scaffold22237
Opata_335858_67_PstIMseI_SNP	scaffold19289
Opata_1738448_31_PstIMspI_SNP	contig76071
Opata_87524_10_PstIMseI_SNP	contig132484
M6_3202882_PstIMspI_PA	contig46561
Opata_3645610_PstIMspI_PA	scaffold13761
Opata_3227359_PstIMspI_PA	contig59434
Opata_264357_27_PstIMseI_SNP	contig303261
Opata_545934_PstIMseI_PA	contig177700
Opata_409323_PstIMseI_PA	scaffold24563
Opata_1582704_PstIMspI_PA	scaffold02162
Opata_3581797_PstIMseI_PA	scaffold00072
Opata_4028903_PstIMspI_PA	scaffold22259
M6_1471603_PstIMspI_PA	scaffold33463
Opata_38864_PstIMseI_PA	scaffold24718
Opata_2222287_PstIMseI_PA	scaffold09485
Opata_61286_70_PstIMseI_SNP	contig299096
Opata_148699_17_PstIMseI_SNP	scaffold09865
Opata_3405237_18_PstIMspI_SNP	scaffold15503
Opata_1076195_PstIMspI_PA	scaffold02698
Opata_439725_PstIMspI_PA	scaffold12378
Opata_54303_57_PstIMseI_SNP	scaffold08541
Opata_149665_PstIMseI_PA	contig59434
Opata_44970_15_PstIMspI_SNP	scaffold04230
Opata_2079256_26_PstIMseI_SNP	scaffold32368
Opata_2529416_PstIMspI_PA	scaffold14861
Opata_2611531_18_PstIMspI_SNP	scaffold01008
M6_930036_PstIMseI_PA	contig67397
Opata_228811_82_PstIMseI_SNP	scaffold01899
M6_369668_PstIMseI_PA	scaffold17437
Opata_3025885_12_PstIMspI_SNP	scaffold32978
Opata_467716_PstIMseI_PA	contig136133
Opata_13000_36_PstIMseI_SNP	scaffold30032
M6_3718965_PstIMseI_PA	scaffold22529
Opata_1204_65_PstIMluI_SNP	scaffold07924
Opata_566590_PstIMseI_PA	contig53865
Opata_1874860_16_PstIMseI_SNP	contig336943
Opata_2834555_89_PstIMspI_SNP	contig164424
Opata_104083_1_PstIMseI_SNP	contig200797
Opata_1288968_PstIMseI_PA	scaffold24194
Opata_3687469_PstIMspI_PA	scaffold02249
Opata_880442_45_PstIMseI_SNP	scaffold05547
Opata_2788360_PstIMspI_PA	scaffold34827
Opata_2733688_80_PstIMspI_SNP	scaffold21353
Opata_180270_16_PstIMseI_SNP	scaffold20500	contig674613
M6_26878_PstIMseI_PA	contig67405
Opata_1320142_12_PstIMseI_SNP	contig08221
Opata_101930_PstIMseI_PA	scaffold31085
Opata_2197352_31_PstIMspI_SNP	scaffold24926
Opata_640099_PstIMspI_PA	scaffold34159
Opata_748502_PstIMspI_PA	scaffold09160
Opata_3995446_55_PstIMseI_SNP	contig92777
Opata_3419921_45_PstIMspI_SNP	scaffold09376
Opata_3146668_PstIMspI_PA	contig08027
Opata_501517_50_PstIMseI_SNP	scaffold28265
Opata_2157117_PstIMspI_PA	scaffold12575
Opata_534891_2_PstIMspI_SNP	contig310406
Opata_486230_33_PstIMseI_SNP	scaffold30172
Opata_227556_PstIMspI_PA	scaffold01596
Opata_1084268_PstIMspI_PA	contig91971
M6_29766_PstIMseI_PA	scaffold12651
M6_348477_PstIMseI_PA	contig82298
Opata_2404032_77_PstIMspI_SNP	contig68397
Opata_2310720_23_PstIMseI_SNP	scaffold04431
M6_3110574_PstIMspI_PA	scaffold21011
Opata_2804186_PstIMspI_PA	scaffold19169
Opata_137702_9_PstIMseI_SNP	scaffold00505
Opata_377455_PstIMseI_PA	contig409040
Opata_2295573_87_PstIMseI_SNP	scaffold13138
Opata_1187507_PstIMseI_PA	scaffold23553
Opata_3226953_18_PstIMspI_SNP	scaffold04162
Opata_1230142_19_PstIMseI_SNP	contig486942
Opata_1495510_PstIMspI_PA	scaffold22373
Opata_1591368_PstIMspI_PA	scaffold05367
M6_1123911_PstIMseI_PA	contig63955
Opata_2839892_PstIMspI_PA	scaffold01062
Opata_2532976_PstIMspI_PA	contig556653
Opata_94606_57_PstIMseI_SNP	scaffold14970
Opata_2211229_75_PstIMspI_SNP	contig616902
Opata_3114440_PstIMspI_PA	scaffold07151
Opata_356085_PstIMspI_PA	scaffold31599
Opata_3419921_40_PstIMspI_SNP	scaffold09376
M6_312078_PstIMseI_PA	contig384079
Opata_622681_PstIMseI_PA	scaffold07716
M6_3186612_PstIMspI_PA	scaffold02858
Opata_1556110_84_PstIMspI_SNP	scaffold24009
Opata_68075_PstIMseI_PA	scaffold11190
M6_557120_PstIMseI_PA	scaffold09188
Opata_180686_PstIMseI_PA	scaffold31970
Opata_1230320_PstIMseI_PA	scaffold33811
Opata_463650_80_PstIMseI_SNP	scaffold05258
Opata_338671_PstIMseI_PA	contig412057
M6_411934_PstIMseI_PA	scaffold02868
Opata_2757272_71_PstIMseI_SNP	scaffold08819
Opata_1071061_75_PstIMspI_SNP	scaffold07641
Opata_440030_10_PstIMseI_SNP	contig144523
M6_925226_PstIMseI_PA	scaffold13200
Opata_166925_32_PstIMseI_SNP	contig29184
Opata_1306661_5_PstIMseI_SNP	scaffold31408
Opata_570961_70_PstIMspI_SNP	contig160475	contig405465	contig525391
Opata_3932838_PstIMspI_PA	scaffold00981
Opata_1248526_13_PstIMspI_SNP	scaffold33409
Opata_1981273_27_PstIMspI_SNP	scaffold14970
Opata_157553_18_PstIMseI_SNP	scaffold01008
Opata_1696114_PstIMspI_PA	scaffold03057
M6_262016_PstIMseI_PA	scaffold13524
Opata_1555463_77_PstIMspI_SNP	scaffold32210
M6_1077809_PstIMseI_PA	scaffold25344
Opata_738497_52_PstIMseI_SNP	scaffold36064
M6_1085909_PstIMseI_PA	contig620877
M6_970977_PstIMseI_PA	contig59836
Opata_113116_29_PstIMseI_SNP	scaffold27258
Opata_746385_PstIMseI_PA	scaffold34003
Opata_279449_62_PstIMspI_SNP	scaffold15024
M6_1069194_PstIMseI_PA	scaffold06872
Opata_2171825_PstIMspI_PA	contig714123
M6_454267_PstIMspI_PA	contig388145
M6_366655_PstIMseI_PA	contig40874
Opata_1478378_29_PstIMseI_SNP	contig144411
Opata_566770_PstIMspI_PA	scaffold19913
Opata_503140_PstIMseI_PA	scaffold14279
Opata_3673475_PstIMspI_PA	contig139979
Opata_3088787_PstIMspI_PA	scaffold28035
Opata_10579_PstIMseI_PA	scaffold27963
M6_564170_PstIMseI_PA	scaffold19050
Opata_1002714_29_PstIMseI_SNP	scaffold05347
M6_37789_PstIMseI_PA	contig02762
Opata_2621098_PstIMspI_PA	scaffold26364
M6_1208028_PstIMspI_PA	contig134614
Opata_160280_76_PstIMseI_SNP	scaffold05101
Opata_403427_76_PstIMseI_SNP	scaffold08473	scaffold12768
Opata_455364_15_PstIMspI_SNP	scaffold27060
Opata_385783_54_PstIMluI_SNP	scaffold22173
Opata_4083378_25_PstIMspI_SNP	contig365871
Opata_225876_59_PstIMseI_SNP	contig137818
Opata_3905587_PstIMspI_PA	scaffold05252
Opata_1372302_1_PstIMspI_SNP	contig57378	contig674105	contig696769
M6_95225_PstIMseI_PA	scaffold19050
Opata_229303_75_PstIMseI_SNP	scaffold20328
Opata_3441255_PstIMspI_PA	scaffold28980
Opata_1244725_6_PstIMseI_SNP	scaffold07268
Opata_1079695_PstIMseI_PA	scaffold15337
Opata_593408_PstIMseI_PA	contig273632
Opata_233182_PstIMspI_PA	contig144058
Opata_3930223_2_PstIMseI_SNP	scaffold09224
Opata_311911_44_PstIMseI_SNP	scaffold35771
Opata_157553_38_PstIMseI_SNP	scaffold01008
Opata_1609213_67_PstIMseI_SNP	scaffold07008
Opata_87524_5_PstIMseI_SNP	contig132484
Opata_855001_PstIMspI_PA	scaffold22815
Opata_3657169_35_PstIMspI_SNP	scaffold05173
Opata_840044_48_PstIMspI_SNP	contig64121
Opata_547909_5_PstIMluI_SNP	scaffold23102
Opata_3840938_PstIMspI_PA	contig88506
Opata_1690718_PstIMspI_PA	contig64668
Opata_2178641_PstIMseI_PA	contig17262
Opata_1854663_PstIMspI_PA	scaffold36560
Opata_504722_PstIMseI_PA	scaffold07613
Opata_1215997_54_PstIMseI_SNP	contig351577
Opata_2466320_13_PstIMspI_SNP	scaffold08064
Opata_2253876_46_PstIMspI_SNP	scaffold02362
Opata_130975_PstIMspI_PA	contig39413
Opata_135774_PstIMseI_PA	scaffold10835
Opata_1416643_PstIMspI_PA	scaffold08137
Opata_4260131_PstIMspI_PA	scaffold27030
Opata_987996_PstIMseI_PA	scaffold16967
Opata_883539_48_PstIMspI_SNP	scaffold08806
Opata_233038_PstIMseI_PA	contig216849
Opata_1252774_83_PstIMseI_SNP	scaffold25336
M6_657954_PstIMseI_PA	scaffold01072
Opata_1142007_37_PstIMseI_SNP	contig59649
Opata_824188_75_PstIMseI_SNP	contig24694
Opata_146398_17_PstIMseI_SNP	scaffold07984
Opata_1882238_7_PstIMseI_SNP	contig210101
M6_3158162_PstIMseI_PA	scaffold29726
M6_699994_PstIMseI_PA	scaffold19427
M6_1166340_PstIMspI_PA	scaffold02162
Opata_104083_43_PstIMseI_SNP	contig200797
Opata_196205_78_PstIMseI_SNP	contig149770
Opata_2634864_5_PstIMseI_SNP	scaffold06562
M6_4039064_PstIMseI_PA	contig96009
M6_650360_PstIMspI_PA	scaffold05025
Opata_4046895_PstIMspI_PA	contig109997
Opata_4153918_PstIMspI_PA	scaffold31837
Opata_12922_4_PstIMseI_SNP	scaffold18051
Opata_2550891_PstIMspI_PA	scaffold15146
Opata_2291573_PstIMseI_PA	scaffold31085
M6_43560_PstIMseI_PA	contig292819
Opata_429053_PstIMseI_PA	scaffold03267
M6_475442_PstIMseI_PA	scaffold17122
M6_477132_PstIMspI_PA	scaffold05822
M6_961_PstIMseI_PA	scaffold26302
Opata_1678454_PstIMspI_PA	scaffold15598
Opata_1520393_PstIMspI_PA	scaffold28202
Opata_23925_58_PstIMseI_SNP	scaffold04041
Opata_1442395_PstIMspI_PA	contig25650
Opata_373917_PstIMspI_PA	scaffold32128
Opata_1100194_26_PstIMspI_SNP	scaffold09131
Opata_53837_63_PstIMseI_SNP	contig164424
Opata_804943_43_PstIMseI_SNP	scaffold01851
Opata_1676905_PstIMspI_PA	scaffold24174
Opata_529729_PstIMseI_PA	scaffold13609
Opata_10259_26_PstIMseI_SNP	contig47306
M6_91771_PstIMseI_PA	scaffold13763
Opata_43025_68_PstIMseI_SNP	scaffold13494
Opata_1055070_PstIMseI_PA	contig605016
Opata_1395863_83_PstIMspI_SNP	scaffold07682
Opata_911633_10_PstIMseI_SNP	contig142614
Opata_207891_PstIMseI_PA	scaffold32081
M6_1159540_PstIMspI_PA	scaffold21911
Opata_526595_PstIMspI_PA	scaffold00889
Opata_2491297_24_PstIMspI_SNP	contig195869
Opata_252747_PstIMseI_PA	scaffold02040
Opata_705489_PstIMspI_PA	scaffold33157
Opata_3966045_14_PstIMspI_SNP	contig78622
Opata_152519_39_PstIMseI_SNP	scaffold34569
M6_1092914_PstIMspI_PA	scaffold25280
Opata_2105832_PstIMspI_PA	scaffold09270
M6_1067509_PstIMspI_PA	contig02406
Opata_4251811_37_PstIMspI_SNP	scaffold20025
Opata_1845865_41_PstIMspI_SNP	contig318003
Opata_4253848_29_PstIMspI_SNP	scaffold02152
Opata_3547192_PstIMseI_PA	contig181192
Opata_419379_61_PstIMseI_SNP	scaffold14353
Opata_949950_PstIMspI_PA	scaffold33523
M6_554560_PstIMspI_PA	scaffold04051
Opata_271303_PstIMseI_PA	scaffold06166
Opata_509091_7_PstIMseI_SNP	scaffold33523
Opata_3253603_58_PstIMspI_SNP	scaffold01966
Opata_2672011_PstIMseI_PA	scaffold34732
Opata_509091_62_PstIMseI_SNP	scaffold33523
M6_984059_PstIMseI_PA	scaffold26325
Opata_386747_81_PstIMspI_SNP	contig300547
Opata_778184_83_PstIMseI_SNP	scaffold24749
Opata_692184_PstIMseI_PA	contig44134
Opata_2911351_PstIMspI_PA	scaffold31085
Opata_2902167_PstIMspI_PA	scaffold01821
M6_412182_PstIMspI_PA	scaffold03547
Opata_84536_PstIMseI_PA	contig259145
Opata_1401927_PstIMspI_PA	scaffold34289
Opata_2084139_PstIMspI_PA	scaffold20822
Opata_1590276_48_PstIMspI_SNP	contig212997
Opata_395867_PstIMspI_PA	scaffold27109
Opata_333317_PstIMseI_PA	scaffold08851
M6_167181_PstIMseI_PA	scaffold05416
Opata_1469906_PstIMspI_PA	scaffold07297
Opata_2699216_78_PstIMspI_SNP	scaffold29344
M6_58485_PstIMspI_PA	scaffold03260
Opata_1058147_41_PstIMspI_SNP	contig66531
Opata_295619_PstIMseI_PA	scaffold00827
Opata_224826_48_PstIMseI_SNP	scaffold33377
Opata_1956698_67_PstIMspI_SNP	scaffold04322
M6_1887406_PstIMspI_PA	scaffold09680
Opata_1102462_68_PstIMseI_SNP	contig13640
Opata_952338_PstIMspI_PA	contig06319
Opata_1091361_PstIMseI_PA	scaffold21716
Opata_2372538_PstIMseI_PA	scaffold15991
Opata_3160723_PstIMspI_PA	scaffold15337
Opata_531702_42_PstIMseI_SNP	scaffold14912
M6_3522461_PstIMspI_PA	scaffold01213
Opata_840044_70_PstIMspI_SNP	contig64121
Opata_3303685_PstIMseI_PA	scaffold23446
Opata_492907_PstIMseI_PA	scaffold20070
Opata_14161_85_PstIMluI_SNP	scaffold05198
Opata_1757545_52_PstIMseI_SNP	scaffold04639
Opata_3181171_52_PstIMseI_SNP	scaffold15402	contig101203
Opata_1998389_59_PstIMseI_SNP	scaffold08380
Opata_963252_PstIMspI_PA	scaffold07494
Opata_1157764_18_PstIMseI_SNP	scaffold21911
Opata_1765704_PstIMspI_PA	scaffold02792
Opata_962287_26_PstIMseI_SNP	scaffold05799
Opata_239531_PstIMseI_PA	scaffold06070
Opata_79738_7_PstIMseI_SNP	scaffold12112
M6_876188_PstIMseI_PA	scaffold10626
Opata_40262_25_PstIMseI_SNP	scaffold24493
Opata_351424_PstIMseI_PA	scaffold20070
Opata_1149391_57_PstIMseI_SNP	contig118570
Opata_1845684_73_PstIMseI_SNP	contig326646
Opata_630955_PstIMseI_PA	contig508277
M6_1315924_PstIMseI_PA	scaffold20328
Opata_3234190_59_PstIMspI_SNP	scaffold08970
Opata_833215_PstIMspI_PA	scaffold10444
M6_3672733_PstIMseI_PA	contig247792
Opata_521092_85_PstIMseI_SNP	scaffold27060
M6_1525533_PstIMseI_PA	scaffold07514
Opata_231263_PstIMspI_PA	scaffold01192
Opata_1813149_50_PstIMspI_SNP	scaffold12692
Opata_575875_54_PstIMspI_SNP	contig44761
M6_2136586_PstIMspI_PA	scaffold36020
Opata_650686_PstIMseI_PA	scaffold15146
Opata_130831_31_PstIMseI_SNP	scaffold34841	contig21452
Opata_396434_PstIMspI_PA	scaffold02040
Opata_510820_13_PstIMseI_SNP	scaffold14054
Opata_1196309_68_PstIMseI_SNP	contig509529
Opata_163293_PstIMseI_PA	contig374988
Opata_2482102_79_PstIMspI_SNP	scaffold04747
M6_210193_PstIMseI_PA	scaffold21855
M6_569972_PstIMspI_PA	scaffold27982
Opata_143333_24_PstIMseI_SNP	scaffold00981
Opata_813934_79_PstIMseI_SNP	scaffold33700
Opata_1234462_PstIMseI_PA	contig471801
Opata_1459949_PstIMspI_PA	contig282483
Opata_233168_PstIMspI_PA	scaffold24194
Opata_3335951_PstIMspI_PA	scaffold03267
Opata_2569435_87_PstIMspI_SNP	scaffold26107
Opata_444741_PstIMspI_PA	scaffold20745
M6_521642_76_PstIMspI_SNP	scaffold11668
Opata_204565_PstIMseI_PA	scaffold21241
M6_755093_PstIMseI_PA	contig255632
Opata_3498685_27_PstIMspI_SNP	scaffold33395
M6_578854_PstIMseI_PA	scaffold19415
Opata_4018715_PstIMseI_PA	contig01314
M6_717583_PstIMspI_PA	contig330627
Opata_993129_46_PstIMseI_SNP	scaffold04041
M6_333802_PstIMspI_PA	scaffold02709
Opata_2682855_83_PstIMspI_SNP	scaffold23282
Opata_4175182_PstIMseI_PA	contig601452
Opata_1602041_6_PstIMspI_SNP	contig130535
Opata_577063_39_PstIMspI_SNP	scaffold00621	scaffold01485	scaffold27409	scaffold32912	contig169899	contig515261	contig706003
Opata_42733_85_PstIMseI_SNP	contig292819
Opata_337980_76_PstIMseI_SNP	scaffold05012
Opata_3455372_54_PstIMseI_SNP	scaffold08700
Opata_1386191_57_PstIMspI_SNP	contig275663
Opata_165839_PstIMseI_PA	scaffold26875
Opata_1657868_PstIMspI_PA	scaffold04431
M6_1143077_PstIMspI_PA	contig50404
Opata_3484337_PstIMspI_PA	scaffold20169
Opata_633554_82_PstIMseI_SNP	scaffold01418
Opata_797439_33_PstIMspI_SNP	scaffold08735
Opata_323023_18_PstIMseI_SNP	scaffold01105
M6_780597_PstIMseI_PA	contig338467
Opata_364784_60_PstIMseI_SNP	contig100700
Opata_3616141_11_PstIMspI_SNP	scaffold19760
Opata_1393970_3_PstIMspI_SNP	scaffold05244
Opata_59592_13_PstIMseI_SNP	scaffold08064
Opata_204034_PstIMseI_PA	scaffold18973
Opata_791588_PstIMseI_PA	scaffold06146
M6_2606233_PstIMseI_PA	contig92652
M6_1045424_PstIMseI_PA	contig104260
Opata_713410_87_PstIMseI_SNP	scaffold21289
Opata_1845704_86_PstIMspI_SNP	scaffold06399
M6_3169305_PstIMspI_PA	contig257245
M6_598441_PstIMseI_PA	scaffold12637
Opata_2993930_PstIMspI_PA	contig249679
Opata_697331_82_PstIMseI_SNP	scaffold33393
Opata_482537_21_PstIMseI_SNP	contig63432
Opata_2243382_7_PstIMspI_SNP	contig317700
M6_1137241_PstIMspI_PA	contig38699
Opata_1590276_64_PstIMspI_SNP	contig212997
Opata_283895_37_PstIMseI_SNP	contig260009
Opata_192709_37_PstIMseI_SNP	scaffold26390
Opata_1204_51_PstIMluI_SNP	scaffold07924
Opata_1075028_PstIMseI_PA	scaffold08058
Opata_308259_PstIMseI_PA	contig19577
Opata_2146308_PstIMspI_PA	scaffold37018
Opata_404679_PstIMspI_PA	scaffold22434
Opata_1946256_PstIMspI_PA	scaffold21627
Opata_692793_38_PstIMspI_SNP	scaffold13494
Opata_1190650_PstIMspI_PA	scaffold31167
Opata_626073_PstIMseI_PA	scaffold27258
Opata_14715_PstIMseI_PA	scaffold18121
Opata_425090_69_PstIMseI_SNP	scaffold06552
Opata_936990_PstIMspI_PA	scaffold22789
Opata_541461_74_PstIMseI_SNP	scaffold06331
Opata_173052_43_PstIMseI_SNP	scaffold09748
Opata_2142991_1_PstIMspI_SNP	contig30562
Opata_46361_51_PstIMseI_SNP	contig58763
Opata_508008_13_PstIMseI_SNP	contig37322
Opata_2677206_5_PstIMspI_SNP	contig38699
Opata_3529656_PstIMseI_PA	scaffold32399
Opata_55160_81_PstIMseI_SNP	contig217971
Opata_358465_74_PstIMseI_SNP	contig100700
Opata_1011070_28_PstIMseI_SNP	scaffold23981
Opata_60772_PstIMspI_PA	contig252362
Opata_108245_75_PstIMseI_SNP	contig60160
Opata_31525_3_PstIMspI_SNP	scaffold24288
Opata_1676905_74_PstIMspI_SNP	scaffold24174
M6_642201_PstIMseI_PA	scaffold03547
Opata_1128297_PstIMseI_PA	contig57500
Opata_264357_72_PstIMseI_SNP	contig303261
Opata_11531_56_PstIMseI_SNP	scaffold18990
Opata_2032226_PstIMseI_PA	scaffold04549
Opata_1987092_PstIMspI_PA	contig68980
Opata_124169_42_PstIMseI_SNP	scaffold06211
Opata_1104853_PstIMseI_PA	contig116564
Opata_3693435_PstIMspI_PA	contig284426
Opata_3616141_10_PstIMspI_SNP	scaffold19760
Opata_3287433_PstIMseI_PA	scaffold14767
Opata_779285_PstIMseI_PA	scaffold08083
Opata_45847_68_PstIMseI_SNP	scaffold34631
Opata_569883_PstIMseI_PA	contig374431
Opata_741511_18_PstIMseI_SNP	scaffold23085
Opata_865708_PstIMseI_PA	contig163831
Opata_60127_PstIMseI_PA	scaffold27804
Opata_300619_85_PstIMseI_SNP	scaffold00609
Opata_403279_21_PstIMseI_SNP	scaffold36644
Opata_3097624_33_PstIMseI_SNP	scaffold14909	scaffold18824	contig141414
Opata_2048370_22_PstIMspI_SNP	scaffold13364
Opata_1763219_41_PstIMspI_SNP	scaffold04807
Opata_2706051_30_PstIMspI_SNP	scaffold19279
Opata_319072_PstIMseI_PA	contig94842
Opata_736262_PstIMspI_PA	scaffold25216
Opata_2585238_PstIMseI_PA	contig282483
Opata_255756_22_PstIMspI_SNP	scaffold21326
Opata_4131839_PstIMspI_PA	scaffold19221
Opata_1118186_83_PstIMspI_SNP	contig65273
Opata_865033_64_PstIMseI_SNP	scaffold00981	contig40460
Opata_2587585_85_PstIMspI_SNP	scaffold24088
Opata_660142_69_PstIMseI_SNP	contig94626
Opata_3492496_PstIMseI_PA	scaffold14912
Opata_3915732_15_PstIMspI_SNP	scaffold08959
Opata_2305248_PstIMspI_PA	contig86722
Opata_3579258_PstIMspI_PA	contig66395
Opata_2250_41_PstIMseI_SNP	scaffold24174
Opata_2078415_PstIMspI_PA	scaffold08083
Opata_490660_PstIMseI_PA	contig410321
Opata_1827724_88_PstIMspI_SNP	contig616902
Opata_1335278_34_PstIMluI_SNP	scaffold27463
Opata_532497_85_PstIMseI_SNP	scaffold20696
Opata_654350_78_PstIMspI_SNP	scaffold18919
Opata_508678_81_PstIMseI_SNP	contig31157
Opata_1604455_48_PstIMspI_SNP	scaffold09612
Opata_197082_41_PstIMseI_SNP	scaffold08515
Opata_2397384_PstIMspI_PA	contig21427
Opata_28611_PstIMseI_PA	scaffold21434
M6_1817033_PstIMspI_PA	scaffold17437
M6_399129_PstIMspI_PA	scaffold19600
Opata_731818_PstIMseI_PA	scaffold06488
Opata_2164461_PstIMspI_PA	scaffold05342
M6_365471_PstIMspI_PA	scaffold13012
Opata_626807_81_PstIMseI_SNP	scaffold08482
Opata_1607796_PstIMspI_PA	contig42013
Opata_4173808_PstIMspI_PA	scaffold35434
M6_942729_PstIMseI_PA	scaffold22464
M6_541733_PstIMspI_PA	scaffold15802
M6_827791_PstIMseI_PA	contig387940
Opata_152175_49_PstIMseI_SNP	scaffold27668
Opata_920021_PstIMseI_PA	contig104369
Opata_894821_PstIMseI_PA	scaffold24544
Opata_1504611_53_PstIMseI_SNP	scaffold17437
Opata_964770_PstIMseI_PA	scaffold08284
Opata_1867357_44_PstIMspI_SNP	contig350536
Opata_1850866_87_PstIMspI_SNP	contig252176
Opata_2746_PstIMseI_PA	contig274674
Opata_1222321_23_PstIMspI_SNP	scaffold07325
Opata_2804621_5_PstIMspI_SNP	scaffold11756
Opata_2559423_PstIMspI_PA	scaffold04733
Opata_697331_55_PstIMseI_SNP	scaffold33393
Opata_1133213_90_PstIMseI_SNP	scaffold02154
Opata_1056694_52_PstIMseI_SNP	scaffold07144
Opata_3931678_11_PstIMspI_SNP	scaffold35434
Opata_4215279_PstIMspI_PA	scaffold16039
Opata_1178965_87_PstIMseI_SNP	scaffold15472
Opata_1168818_32_PstIMseI_SNP	scaffold00757
Opata_531410_64_PstIMseI_SNP	scaffold24722
Opata_1915731_PstIMspI_PA	scaffold03999
Opata_734943_90_PstIMseI_SNP	contig91844
Opata_3781815_70_PstIMspI_SNP	scaffold34650
Opata_2536822_PstIMspI_PA	scaffold05021
Opata_791251_PstIMseI_PA	scaffold08411
Opata_422090_PstIMseI_PA	scaffold05403
Opata_1974731_58_PstIMluI_SNP	scaffold15295
Opata_221005_80_PstIMseI_SNP	scaffold08196
Opata_791251_36_PstIMseI_SNP	scaffold08411
Opata_1138005_78_PstIMseI_SNP	scaffold23631
Opata_650981_PstIMseI_PA	scaffold05685
Opata_156784_13_PstIMseI_SNP	contig15034
Opata_418724_PstIMspI_PA	scaffold04206
Opata_752201_PstIMspI_PA	scaffold31038
Opata_2856773_17_PstIMspI_SNP	scaffold08111
Opata_2513958_PstIMspI_PA	scaffold08482
Opata_466608_86_PstIMseI_SNP	scaffold22341	contig27696
Opata_1967553_PstIMspI_PA	scaffold15450
Opata_119393_48_PstIMseI_SNP	contig296311
Opata_1379879_8_PstIMspI_SNP	scaffold07021	scaffold08550	scaffold15024	scaffold16011
Opata_1894230_22_PstIMspI_SNP	scaffold11116
Opata_565381_PstIMspI_PA	contig79314
Opata_2748868_58_PstIMseI_SNP	scaffold15295
Opata_2335703_39_PstIMspI_SNP	scaffold22868
M6_860986_PstIMspI_PA	contig165931
Opata_1583799_54_PstIMspI_SNP	scaffold25395
M6_739818_PstIMspI_PA	contig29184
Opata_46953_4_PstIMseI_SNP	contig57036
Opata_615547_PstIMspI_PA	scaffold26088
Opata_74266_78_PstIMseI_SNP	scaffold24361	contig327197
Opata_1760437_67_PstIMspI_SNP	contig57644
Opata_231064_9_PstIMseI_SNP	contig63391
Opata_100373_PstIMseI_PA	scaffold27258
M6_362457_PstIMspI_PA	contig459505
Opata_1398144_62_PstIMspI_SNP	contig100876
Opata_2475772_PstIMseI_PA	scaffold12695
Opata_214244_PstIMseI_PA	scaffold16107
Opata_1973459_PstIMspI_PA	scaffold14116
Opata_418881_PstIMspI_PA	scaffold21925
Opata_2017029_78_PstIMspI_SNP	scaffold13479
M6_3066398_PstIMseI_PA	scaffold34063
Opata_1465124_PstIMspI_PA	scaffold25984
Opata_1877378_49_PstIMspI_SNP	scaffold01596
Opata_1065686_73_PstIMspI_SNP	contig389048	contig489550
Opata_2626042_PstIMseI_PA	scaffold21050
Opata_32589_PstIMseI_PA	scaffold15853
M6_3998412_PstIMseI_PA	scaffold12302
Opata_255290_43_PstIMseI_SNP	scaffold03102
Opata_3268599_85_PstIMseI_SNP	scaffold20774
M6_1497532_PstIMspI_PA	scaffold17122
M6_341900_PstIMseI_PA	scaffold11236
M6_684226_PstIMseI_PA	scaffold15802
Opata_659390_PstIMseI_PA	contig73566
Opata_560497_43_PstIMseI_SNP	contig38824
M6_1100082_PstIMseI_PA	scaffold13494
Opata_675993_40_PstIMseI_SNP	scaffold00717
M6_559806_PstIMseI_PA	scaffold32975
M6_423849_PstIMspI_PA	scaffold19988
M6_1913123_PstIMspI_PA	scaffold00992
Opata_1287292_2_PstIMspI_SNP	scaffold09224
M6_1510388_PstIMspI_PA	contig632227
Opata_275428_12_PstIMspI_SNP	contig310571
Opata_321699_67_PstIMspI_SNP	contig172941	contig564354
Opata_476243_PstIMseI_PA	contig317130
Opata_542544_27_PstIMseI_SNP	scaffold15768	contig26669	contig155072
Opata_64963_PstIMseI_PA	scaffold20499
Opata_4025376_PstIMspI_PA	scaffold03151
Opata_1150350_12_PstIMseI_SNP	contig62690
Opata_554833_34_PstIMspI_SNP	contig324415
Opata_2927423_23_PstIMspI_SNP	scaffold07325
Opata_2927423_46_PstIMspI_SNP	scaffold07325
Opata_1496105_41_PstIMspI_SNP	scaffold16380	scaffold22368
Opata_123763_48_PstIMseI_SNP	scaffold15718
Opata_3657169_23_PstIMspI_SNP	scaffold05173
Opata_89608_43_PstIMluI_SNP	contig181576
Opata_94499_5_PstIMseI_SNP	contig490002
M6_3491096_PstIMspI_PA	scaffold03144
Opata_1005128_73_PstIMspI_SNP	contig142614
Opata_180542_90_PstIMseI_SNP	scaffold10891
M6_529179_PstIMseI_PA	contig174384
M6_2425562_PstIMspI_PA	contig01944
Opata_1555005_22_PstIMspI_SNP	contig510094
M6_1421164_PstIMspI_PA	scaffold07186
Opata_3731872_70_PstIMseI_SNP	contig279458
M6_1348829_PstIMspI_PA	contig55254
M6_2584130_PstIMspI_PA	scaffold19199
Opata_2244369_PstIMspI_PA	scaffold22984
Opata_200557_48_PstIMseI_SNP	contig308153
M6_676946_PstIMspI_PA	contig67236
Opata_3617599_50_PstIMspI_SNP	contig59649
Opata_2130936_58_PstIMseI_SNP	scaffold16816
Opata_1298982_35_PstIMseI_SNP	scaffold24609
M6_848906_PstIMluI_PA	scaffold05025
Opata_1859835_49_PstIMseI_SNP	contig254596
Opata_554833_53_PstIMspI_SNP	contig324415
Opata_10131_81_PstIMseI_SNP	scaffold04391
Opata_138413_71_PstIMseI_SNP	scaffold06860
Opata_662310_PstIMseI_PA	contig325398
Opata_2363985_85_PstIMspI_SNP	scaffold01263
Opata_4219418_70_PstIMspI_SNP	contig260287
Opata_1723104_63_PstIMspI_SNP	scaffold16291
M6_33841_PstIMseI_PA	scaffold15171
Opata_991572_PstIMseI_PA	scaffold27661
Opata_4091451_29_PstIMspI_SNP	scaffold00791
Opata_293181_PstIMspI_PA	contig25760
Opata_1941660_PstIMspI_PA	scaffold27208
Opata_1082332_PstIMseI_PA	contig146233
Opata_4228324_PstIMseI_PA	contig212997
Opata_994988_19_PstIMspI_SNP	scaffold18639
Opata_192081_PstIMseI_PA	scaffold22044
Opata_646522_73_PstIMspI_SNP	scaffold20298
Opata_1975011_PstIMspI_PA	scaffold24131
Opata_1150954_6_PstIMseI_SNP	scaffold23491
Opata_73467_PstIMseI_PA	scaffold05090
Opata_31243_56_PstIMspI_SNP	scaffold01464	scaffold01474	scaffold05549
Opata_3199023_52_PstIMseI_SNP	contig502205
Opata_3027864_PstIMseI_PA	scaffold15818
Opata_285719_29_PstIMseI_SNP	scaffold10385	contig153490
Opata_841505_5_PstIMseI_SNP	scaffold07503
M6_1126030_PstIMspI_PA	scaffold17437
Opata_1072200_66_PstIMseI_SNP	scaffold01124
Opata_1091567_PstIMseI_PA	scaffold10418
Opata_306714_83_PstIMseI_SNP	scaffold06144
M6_878234_PstIMspI_PA	contig49735
Opata_793374_3_PstIMseI_SNP	scaffold13885
Opata_13841_PstIMseI_PA	scaffold33817
M6_684643_PstIMseI_PA	scaffold24063
Opata_976849_PstIMseI_PA	contig309620
Opata_1720851_PstIMseI_PA	contig99936
Opata_873599_14_PstIMseI_SNP	scaffold06686
Opata_3966045_56_PstIMspI_SNP	contig78622
Opata_994988_5_PstIMspI_SNP	scaffold18639
Opata_251216_26_PstIMseI_SNP	contig63920
Opata_1764455_46_PstIMspI_SNP	scaffold05347
M6_308671_PstIMseI_PA	scaffold30654
M6_588013_PstIMseI_PA	scaffold32927
Opata_531702_83_PstIMseI_SNP	scaffold14912
Opata_3259644_62_PstIMspI_SNP	scaffold13807
M6_270165_PstIMspI_PA	scaffold36020
M6_198672_PstIMspI_PA	scaffold08520
Opata_496390_PstIMseI_PA	contig28264
M6_212199_PstIMseI_PA	scaffold08282
Opata_238659_44_PstIMseI_SNP	contig74295	contig392843	contig397363	contig639988
Opata_3616141_1_PstIMspI_SNP	scaffold19760
Opata_581561_PstIMspI_PA	scaffold07733
Opata_4149780_PstIMspI_PA	contig507807
Opata_693255_PstIMspI_PA	contig15034
M6_1827654_PstIMseI_PA	scaffold08101
Opata_327186_53_PstIMseI_SNP	scaffold17798
Opata_2564029_38_PstIMspI_SNP	scaffold09714
Opata_1869381_PstIMspI_PA	contig403819
Opata_2682191_44_PstIMseI_SNP	scaffold05065
Opata_533847_86_PstIMseI_SNP	scaffold11489	scaffold26338	scaffold34272	scaffold36308
Opata_401896_18_PstIMspI_SNP	contig268213
M6_870417_PstIMseI_PA	scaffold26089
Opata_125632_PstIMseI_PA	scaffold14723
Opata_1998389_46_PstIMseI_SNP	scaffold08380
Opata_2335389_PstIMspI_PA	scaffold23872
Opata_1994656_75_PstIMspI_SNP	scaffold12572
Opata_2706051_PstIMspI_PA	scaffold19279
Opata_2374400_PstIMspI_PA	contig170628
Opata_70518_43_PstIMseI_SNP	scaffold00667
Opata_1338450_PstIMspI_PA	scaffold05189
Opata_2207221_62_PstIMseI_SNP	contig400684
Opata_218410_71_PstIMseI_SNP	contig568544
Opata_26933_65_PstIMseI_SNP	scaffold01478
Opata_110375_41_PstIMseI_SNP	scaffold20887
Opata_665873_40_PstIMseI_SNP	contig78622
Opata_1372302_47_PstIMspI_SNP	contig57378	contig674105	contig696769
Opata_219397_15_PstIMseI_SNP	scaffold06682
Opata_2226479_39_PstIMspI_SNP	contig27525
Opata_368176_9_PstIMseI_SNP	contig143380
Opata_1004852_6_PstIMspI_SNP	scaffold17436
Opata_1872559_PstIMseI_PA	scaffold21384
Opata_2745118_PstIMspI_PA	scaffold04483
Opata_31470_36_PstIMseI_SNP	scaffold06864
Opata_539683_53_PstIMseI_SNP	scaffold15355
Opata_1618807_PstIMspI_PA	scaffold38031
Opata_419379_83_PstIMseI_SNP	scaffold14353
Opata_1449633_PstIMseI_PA	scaffold33124
Opata_1933114_PstIMspI_PA	scaffold07239
Opata_2452624_16_PstIMspI_SNP	scaffold32586
M6_1363853_PstIMseI_PA	contig145281
Opata_2176747_PstIMspI_PA	scaffold21643
M6_3124834_PstIMseI_PA	scaffold26944
Opata_970240_PstIMseI_PA	scaffold05799
Opata_367772_PstIMspI_PA	contig504712
M6_806279_PstIMspI_PA	scaffold15055
Opata_1499428_PstIMspI_PA	scaffold26300
Opata_294550_9_PstIMseI_SNP	contig593040
Opata_418762_PstIMspI_PA	contig292287
Opata_315892_22_PstIMseI_SNP	contig57823
Opata_1295702_25_PstIMseI_SNP	scaffold31092	contig15249	contig52193	contig84629	contig630463
M6_46815_PstIMspI_PA	scaffold13924
Opata_304924_PstIMseI_PA	scaffold07212
Opata_1805385_PstIMseI_PA	contig34367
M6_832412_PstIMseI_PA	scaffold33184
Opata_629417_PstIMspI_PA	contig62629
Opata_1875487_PstIMseI_PA	scaffold30060
Opata_2291163_59_PstIMspI_SNP	scaffold04817	scaffold19609	scaffold28261	contig08620
Opata_839439_81_PstIMseI_SNP	contig633023
M6_2019858_PstIMseI_PA	scaffold17437
Opata_40931_72_PstIMseI_SNP	scaffold03338
Opata_879020_PstIMseI_PA	contig548514
Opata_1760084_PstIMspI_PA	scaffold29079
Opata_2210496_12_PstIMspI_SNP	scaffold21434
Opata_709564_66_PstIMseI_SNP	scaffold01418
Opata_1267125_PstIMspI_PA	scaffold05021
Opata_2139013_17_PstIMspI_SNP	scaffold09376
Opata_2194368_76_PstIMspI_SNP	scaffold23826
Opata_3480871_PstIMspI_PA	scaffold01817
Opata_4062915_82_PstIMseI_SNP	scaffold08381
Opata_283836_51_PstIMseI_SNP	scaffold37092
Opata_1886598_81_PstIMspI_SNP	scaffold33286
Opata_532497_70_PstIMseI_SNP	scaffold20696
Opata_175737_PstIMseI_PA	scaffold34507
Opata_370074_42_PstIMseI_SNP	scaffold06729	contig19043	contig193107	contig255740	contig620344
M6_2573442_PstIMspI_PA	contig251392
Opata_2876285_PstIMspI_PA	scaffold07608
Opata_1395863_33_PstIMspI_SNP	scaffold07682
M6_217782_PstIMseI_PA	scaffold17779
M6_1634932_PstIMspI_PA	contig270052
Opata_1151274_67_PstIMseI_SNP	scaffold29014
Opata_1732055_28_PstIMspI_SNP	scaffold09486
Opata_1028108_PstIMspI_PA	contig174662
Opata_1598088_80_PstIMseI_SNP	scaffold23691
M6_571662_PstIMseI_PA	scaffold22529
Opata_65522_31_PstIMseI_SNP	scaffold15818
Opata_1943856_61_PstIMseI_SNP	contig36195
Opata_3166744_PstIMspI_PA	contig19964
Opata_2196208_55_PstIMspI_SNP	scaffold20078
Opata_351449_33_PstIMseI_SNP	scaffold22797
Opata_634370_PstIMseI_PA	scaffold20090
M6_257427_PstIMseI_PA	scaffold21446
Opata_872784_PstIMseI_PA	contig274674
Opata_2449180_PstIMspI_PA	scaffold29502
Opata_2998137_24_PstIMspI_SNP	scaffold13922
Opata_789257_49_PstIMseI_SNP	scaffold06927
Opata_134079_49_PstIMseI_SNP	contig624932
M6_235542_PstIMseI_PA	contig118570
M6_1083373_PstIMspI_PA	scaffold23631
Opata_898401_3_PstIMspI_SNP	contig488873
Opata_2334334_54_PstIMspI_SNP	contig35689
Opata_933684_PstIMspI_PA	scaffold27581
M6_133066_PstIMseI_PA	scaffold13364
Opata_2085102_PstIMseI_PA	scaffold26675
Opata_1022310_PstIMseI_PA	scaffold03267
Opata_29364_20_PstIMseI_SNP	scaffold05090
Opata_732882_PstIMseI_PA	scaffold07426
Opata_1699905_33_PstIMseI_SNP	scaffold08705
Opata_364784_PstIMseI_PA	contig100700
Opata_1762886_PstIMspI_PA	scaffold34507
Opata_73454_14_PstIMseI_SNP	scaffold03057
M6_1618056_PstIMseI_PA	scaffold03236
M6_895933_PstIMseI_PA	scaffold17963
Opata_2802655_25_PstIMspI_SNP	scaffold02162
Opata_3205560_13_PstIMspI_SNP	scaffold11086
Opata_120383_37_PstIMseI_SNP	scaffold16875
Opata_3171876_72_PstIMspI_SNP	contig135982
Opata_2056528_27_PstIMseI_SNP	scaffold15301
Opata_2599564_35_PstIMspI_SNP	scaffold33889
Opata_335858_14_PstIMseI_SNP	scaffold19289
Opata_1321678_PstIMseI_PA	contig688388
Opata_2061034_24_PstIMspI_SNP	contig276246
Opata_1242063_PstIMseI_PA	scaffold34789
Opata_3362282_PstIMseI_PA	contig507291
Opata_2197352_56_PstIMspI_SNP	scaffold24926
Opata_258563_71_PstIMseI_SNP	scaffold23171
M6_1194556_PstIMseI_PA	contig405829
Opata_738879_PstIMseI_PA	scaffold19269
Opata_3033359_PstIMspI_PA	contig513200
Opata_840044_7_PstIMspI_SNP	contig64121
Opata_2938367_PstIMspI_PA	scaffold20713
Opata_2115676_PstIMspI_PA	contig117782
M6_1639788_PstIMspI_PA	scaffold15055
Opata_30482_PstIMseI_PA	contig59434
Opata_3612605_27_PstIMspI_SNP	scaffold15301
Opata_2932349_PstIMspI_PA	scaffold07305
Opata_316290_PstIMspI_PA	contig60249
Opata_1671994_PstIMseI_PA	scaffold34290
Opata_1695093_PstIMspI_PA	scaffold00072
Opata_13512_77_PstIMseI_SNP	scaffold01890
Opata_3614668_23_PstIMseI_SNP	scaffold11223
Opata_1632246_77_PstIMspI_SNP	contig37460	contig534700
M6_1951095_PstIMspI_PA	scaffold02158
Opata_448960_56_PstIMseI_SNP	scaffold15701
Opata_1693098_PstIMspI_PA	scaffold21780
Opata_1398144_9_PstIMspI_SNP	contig100876
Opata_234758_18_PstIMspI_SNP	scaffold01105
M6_397583_PstIMspI_PA	contig92222
Opata_118771_PstIMluI_PA	scaffold34827
Opata_1066350_67_PstIMseI_SNP	scaffold17066
[truncated: 1,665 more rows]
[truncated: 82 more columns]
